# Supplementary material for: r-2,c-6-Bis(4-chloro­phen­yl)-c-3,t-3-dimethyl­piperidin-4-one
Source: Acta Crystallogr Sect E Struct Rep Online. 2008 Nov 13;64(Pt 12):o2312. doi: 10.1107/S1600536808036325 (PMC2960012; doi:10.1107/S1600536808036325)
Supplement: Supplementary file 2 [file e-64-o2312-Isup2.hkl]

#
# h,k,l, Fc-squared, Fo-squared, sigma(Fo-squared) and status flag
#
data_I
_shelx_title ' t4c3dmp in P n a 21  z=4 c19h19cl2n0'
_shelx_refln_list_code          4
_shelx_F_calc_maximum      154.48
_exptl_crystal_F_000       728.00
_reflns_d_resolution_high  0.6607
 
loop_
 _symmetry_equiv_pos_as_xyz
 'x, y, z'
 '-x, -y, z+1/2'
 '-x+1/2, y+1/2, z+1/2'
 'x+1/2, -y+1/2, z'
 
_cell_length_a    13.1627
_cell_length_b    22.4739
_cell_length_c     5.8794
_cell_angle_alpha  90.000
_cell_angle_beta   90.000
_cell_angle_gamma  90.000
 
_shelx_F_squared_multiplier     1.000
 
loop_
 _refln_index_h
 _refln_index_k
 _refln_index_l
 _refln_F_squared_calc
 _refln_F_squared_meas
 _refln_F_squared_sigma
 _refln_observed_status
   0   0  -8       31.67       31.13     63.49 o
   2   0  -8       75.81      128.85     68.29 o
   4   0  -8        3.44       25.91     73.62 o
   6   0  -8        0.74       11.94     79.73 o
   8   0  -8        6.76       10.47    165.81 o
   1   1  -8        1.24        0.70     23.79 o
   2   1  -8        6.95        7.97     45.30 o
   3   1  -8        6.02       18.27     63.75 o
   4   1  -8       49.32       14.10     64.53 o
   5   1  -8        1.95       13.45     65.28 o
   6   1  -8        4.88       57.00     73.39 o
   8   1  -8        6.81       13.85     82.42 o
   0   2  -8       47.73       92.74     65.51 o
   1   2  -8        6.41       -0.08      2.80 o
   2   2  -8       29.89       73.27     49.89 o
   3   2  -8        1.13       24.95     63.21 o
   4   2  -8        3.99        6.91    342.88 o
   5   2  -8        4.30       20.57     75.59 o
   6   2  -8        7.92        7.65     66.56 o
   7   2  -8        0.42        3.33     45.37 o
   8   2  -8        2.99       40.63     82.47 o
   1   3  -8        1.16        1.11      4.61 o
   2   3  -8        1.27       -4.31     31.93 o
   3   3  -8        0.18        4.65     36.61 o
   4   3  -8       26.28       29.36     75.54 o
   5   3  -8        6.91       -3.69     13.60 o
   6   3  -8        5.26      -10.14     15.26 o
   7   3  -8        2.11        1.55     12.39 o
   0   4  -8       12.91        6.54     49.51 o
   1   4  -8       18.80        9.29     43.12 o
   2   4  -8        7.17        7.34     30.87 o
   3   4  -8       40.92       51.56     49.09 o
   4   4  -8       18.06       -0.01      6.83 o
   5   4  -8        0.79       -1.21     18.09 o
   6   4  -8        2.58       23.77     78.70 o
   7   4  -8        8.38      -15.85     26.27 o
   1   5  -8        1.74        2.62     26.09 o
   2   5  -8        8.17       15.67     37.29 o
   3   5  -8        4.31       20.41     41.24 o
   4   5  -8        7.24       -4.60     39.94 o
   5   5  -8       12.37       42.69     83.67 o
   6   5  -8        5.20       15.44    262.60 o
   7   5  -8        6.70      -20.00     23.35 o
   0   6  -8        0.23       21.59     47.63 o
   1   6  -8        9.42       13.38     34.71 o
   2   6  -8       10.03       25.13     43.02 o
   3   6  -8        3.36       10.20     41.95 o
   4   6  -8        9.98        2.92     10.30 o
   5   6  -8       10.89       11.61     85.34 o
   6   6  -8        0.79       -8.22     24.74 o
   1   7  -8       10.65       23.80     41.77 o
   2   7  -8        3.57       14.80     41.34 o
   3   7  -8        5.67        0.82      6.53 o
   4   7  -8       13.70       27.79     43.90 o
   5   7  -8        2.66       12.05    650.76 o
   0   8  -8       25.94       26.38     51.22 o
   1   8  -8        1.00        8.53     45.13 o
   2   8  -8       11.02       14.66     37.03 o
   3   8  -8        8.33        9.92     41.97 o
   4   8  -8       21.02       36.59     55.94 o
   5   8  -8       58.95      100.11     72.59 o
   1   9  -8        5.64        0.83     10.00 o
   2   9  -8        1.46       -5.78     33.85 o
   3   9  -8        3.03       22.49     37.98 o
   4   9  -8       11.17        2.31     25.36 o
   5   9  -8       30.48       43.95     82.08 o
   0  10  -8        5.02       -1.24     22.78 o
   1  10  -8        2.82       10.39     37.99 o
   2  10  -8       20.25       21.86     38.86 o
   3  10  -8        1.45        5.83     13.13 o
   4  10  -8        3.13       20.79     80.21 o
   5  10  -8       21.21       60.90     92.69 o
   1  11  -8        0.32       16.88     58.42 o
   2  11  -8        1.83      -18.26    276.10 o
   3  11  -8       20.49       11.13     78.48 o
   4  11  -8        8.54       11.35     64.87 o
   5  11  -8        2.19        7.69     18.51 o
   2  12  -8       12.98       34.18     88.98 o
   3  12  -8        4.57       13.93     93.31 o
   4  12  -8        7.12       -9.90     45.93 o
   4  13  -8        5.06        4.00    100.21 o
   2   0  -7        8.43        9.40     26.45 o
   4   0  -7       25.42       15.93     34.50 o
   6   0  -7        0.55       -5.73     28.38 o
   8   0  -7       39.29       43.85     57.97 o
  10   0  -7       49.60       86.87     79.21 o
   0   1  -7       56.20       45.40     26.71 o
   1   1  -7        1.91        0.20      5.54 o
   2   1  -7       85.78      105.35     20.35 o
   3   1  -7       18.66       13.23     25.52 o
   4   1  -7        1.57        1.21      7.16 o
   5   1  -7       25.70        8.35     13.92 o
   6   1  -7       13.17       -2.74     23.41 o
   7   1  -7        6.41        1.79      9.35 o
   8   1  -7        3.70        2.97     14.54 o
   9   1  -7        0.79       -1.76     19.98 o
  10   1  -7        2.72       -6.78     30.99 o
  11   1  -7       12.94       19.84     56.97 o
  12   1  -7       24.17       11.04     85.44 o
   1   2  -7        5.35        7.10     20.55 o
   2   2  -7       16.18       34.33     19.57 o
   3   2  -7       34.48       34.30     21.79 o
   4   2  -7      103.18      109.66     27.65 o
   5   2  -7       24.08       20.50     30.18 o
   6   2  -7       10.14       27.74     38.56 o
   7   2  -7        9.48        0.69     19.72 o
   8   2  -7        9.85        3.16     21.33 o
   9   2  -7       17.75       22.00     46.75 o
  10   2  -7        0.96       13.44     51.00 o
  11   2  -7        4.95        5.62     75.71 o
  12   2  -7       16.54       18.35     86.09 o
   0   3  -7       15.57       17.77     26.24 o
   1   3  -7       27.96       24.90     19.04 o
   2   3  -7        1.56        4.07     14.55 o
   3   3  -7       13.67       17.04     21.37 o
   4   3  -7       19.57       31.09     24.59 o
   5   3  -7       10.57       15.99     29.81 o
   6   3  -7        0.71       -8.13     38.75 o
   7   3  -7        0.23       -5.49     24.45 o
   8   3  -7       13.52       25.27     46.35 o
   9   3  -7       13.11       16.64     48.91 o
  10   3  -7        1.06        4.48     23.94 o
  11   3  -7        2.89       -6.91     39.76 o
   1   4  -7        3.02        3.90     16.96 o
   2   4  -7       26.46       29.14     21.76 o
   3   4  -7       94.25      107.83     22.37 o
   4   4  -7       53.99       59.29     24.92 o
   5   4  -7       31.76       25.54     25.26 o
   6   4  -7       20.27       34.00     37.07 o
   7   4  -7        9.65        4.64     17.27 o
   8   4  -7       11.43       -1.31     11.74 o
   9   4  -7        2.06       33.71     76.96 o
  10   4  -7        0.72      -27.36     91.95 o
  11   4  -7       22.16       26.10     75.69 o
   0   5  -7       58.69       44.44     32.05 o
   1   5  -7        3.28        9.84     23.39 o
   2   5  -7       65.50       73.71     23.92 o
   3   5  -7       10.78       33.68     24.50 o
   4   5  -7        6.07       14.20     29.84 o
   5   5  -7       16.56       17.59     30.87 o
   6   5  -7        6.05       10.20     31.61 o
   7   5  -7       11.85       17.98     66.96 o
   8   5  -7       11.95       -0.19      2.50 o
   9   5  -7        4.35       24.93     64.42 o
  10   5  -7        5.39       18.38     68.63 o
   1   6  -7        0.50        6.18     15.66 o
   2   6  -7        0.77        0.13     25.72 o
   3   6  -7        8.16       15.92     31.41 o
   4   6  -7       28.55       42.26     29.84 o
   5   6  -7       30.51       35.66     33.32 o
   6   6  -7       15.57       24.80     43.30 o
   7   6  -7        2.95       21.15     46.06 o
   8   6  -7        0.94       27.09     74.17 o
   9   6  -7        8.40       -1.31      8.95 o
  10   6  -7        2.18       14.63     86.71 o
   0   7  -7        3.80        5.40     12.98 o
   1   7  -7       10.48       23.00     21.79 o
   2   7  -7       32.24       44.51     19.64 o
   3   7  -7       11.94        2.28      6.88 o
   4   7  -7       14.86        6.18     32.07 o
   5   7  -7       57.87       76.73     29.22 o
   6   7  -7       43.56       52.44     32.70 o
   7   7  -7        9.54       11.28     43.58 o
   8   7  -7       52.32       81.92     61.45 o
   9   7  -7        8.61       12.61     69.50 o
  10   7  -7        2.98        9.74     70.82 o
   1   8  -7       16.15       28.68     20.21 o
   2   8  -7       10.65       24.99     21.20 o
   3   8  -7       45.29       36.08     19.79 o
   4   8  -7        5.94        4.68     11.41 o
   5   8  -7        8.14        5.01      8.59 o
   6   8  -7       39.34       58.98     30.29 o
   7   8  -7       18.88       21.31     49.99 o
   8   8  -7        5.70       16.92     51.04 o
   9   8  -7       10.90       15.71     83.12 o
   0   9  -7        1.43       12.60     24.89 o
   1   9  -7        5.56       15.36     23.29 o
   2   9  -7        1.84        5.49     24.34 o
   3   9  -7        3.99        4.60      8.03 o
   4   9  -7        4.32       21.96     28.26 o
   5   9  -7        1.99        6.04     29.62 o
   6   9  -7       18.83       29.60     31.69 o
   7   9  -7        7.02       18.91     46.98 o
   8   9  -7        3.05       20.18     39.04 o
   9   9  -7        5.55       17.81     50.15 o
   1  10  -7        1.29       -0.10      2.94 o
   2  10  -7       10.90       15.86     21.38 o
   3  10  -7       13.11       12.50     13.90 o
   4  10  -7       13.40        4.02      6.68 o
   5  10  -7       27.98       26.35     27.32 o
   6  10  -7       51.87       63.37     33.36 o
   7  10  -7       18.65       44.00     32.43 o
   8  10  -7       53.40       96.26     45.28 o
   0  11  -7       55.74       63.03     25.02 o
   1  11  -7       10.21        6.13      9.54 o
   2  11  -7        0.45       -0.99      3.86 o
   3  11  -7       24.15       22.04     24.05 o
   4  11  -7       40.64       51.76     26.98 o
   5  11  -7       43.95       46.70     29.37 o
   6  11  -7       47.33       61.55     33.28 o
   7  11  -7        7.33        6.13     31.88 o
   8  11  -7        0.13       17.83     40.18 o
   1  12  -7        5.71       13.24     23.29 o
   2  12  -7        3.08       -0.84     22.27 o
   3  12  -7       24.01       23.92     26.38 o
   4  12  -7        2.72        2.96     31.63 o
   5  12  -7       14.52       27.96     29.04 o
   6  12  -7        7.41       11.72      9.71 o
   7  12  -7        9.45       23.54     31.61 o
   8  12  -7       57.17       83.95     86.38 o
   0  13  -7       44.09       70.62     31.93 o
   1  13  -7       16.20       11.15      7.80 o
   2  13  -7        3.10        0.91     22.74 o
   3  13  -7       17.10       19.63     23.92 o
   4  13  -7       28.80        5.88     13.96 o
   5  13  -7       15.02       26.82     31.44 o
   6  13  -7       29.79       43.14     31.04 o
   7  13  -7        4.40        2.14      8.50 o
   1  14  -7        1.57        6.81     18.55 o
   2  14  -7        2.29       14.85     16.67 o
   3  14  -7        0.97        1.17     18.46 o
   4  14  -7        1.56       -1.51      8.85 o
   5  14  -7       17.27       10.80     12.08 o
   6  14  -7       45.61       49.35     32.68 o
   7  14  -7       16.35        0.81      5.09 o
   0  15  -7       74.52       95.34     34.31 o
   1  15  -7        4.73       14.35     25.61 o
   2  15  -7       42.78       46.24     27.34 o
   3  15  -7       10.16       30.40     29.67 o
   4  15  -7        3.65        1.17      5.97 o
   5  15  -7        0.87        4.21     30.54 o
   6  15  -7       28.26       37.94     55.36 o
   7  15  -7        2.76       16.55     58.43 o
   8  15  -7        0.85      -17.73    106.18 o
   1  16  -7       10.49       20.30     24.30 o
   2  16  -7        5.60       26.65     29.19 o
   3  16  -7        1.84        9.15     11.75 o
   4  16  -7        0.54        2.29     15.13 o
   5  16  -7        4.67       -9.66     43.48 o
   6  16  -7        2.64       -7.78     31.33 o
   7  16  -7        1.89      -18.17     40.98 o
   0  17  -7       15.47       24.95     39.14 o
   1  17  -7       25.63       19.13     25.23 o
   2  17  -7       25.32       42.66     28.27 o
   3  17  -7        1.78        5.73     36.03 o
   4  17  -7       20.96       39.35     46.09 o
   5  17  -7       21.97       27.37     45.26 o
   6  17  -7        1.04        5.35     61.27 o
   7  17  -7       17.24       -5.15     26.98 o
   1  18  -7        0.02       -5.40     21.76 o
   2  18  -7        0.65       21.54     39.21 o
   3  18  -7       29.80       43.08     44.42 o
   4  18  -7        0.70      -15.10     39.12 o
   5  18  -7       16.42       37.58     80.90 o
   0  19  -7        1.18       20.99     78.37 o
   1  19  -7        1.52       17.96     53.92 o
   2  19  -7        3.43       36.46     57.50 o
   3  19  -7       20.60       30.31     58.36 o
   1  20  -7        1.54       -2.78     34.22 o
   2  20  -7       13.93       18.30     85.04 o
   0   0  -6      339.72      412.36     24.54 o
   2   0  -6       81.87       75.26     15.57 o
   4   0  -6       26.80       23.99     24.57 o
   6   0  -6       41.50       60.72     26.84 o
   8   0  -6       30.12       28.46     49.80 o
  10   0  -6       40.37       62.54     49.07 o
  12   0  -6       45.16       24.91     69.94 o
  14   0  -6       62.01       95.57     88.20 o
   1   1  -6       12.20       19.26     12.06 o
   2   1  -6       26.41       30.38     10.53 o
   3   1  -6       22.69       21.23     11.91 o
   4   1  -6       54.46       39.57     15.32 o
   5   1  -6       10.17        8.95     17.72 o
   6   1  -6       28.97       33.10     18.85 o
   7   1  -6        5.83        5.32     30.87 o
   8   1  -6       33.60       26.08     32.49 o
   9   1  -6       17.94       28.89     36.70 o
  10   1  -6       12.64       13.21     41.71 o
  11   1  -6       26.59       26.28     43.67 o
  12   1  -6       32.45       45.86     48.74 o
  13   1  -6        5.22        6.78     50.46 o
  14   1  -6        0.31        6.59     89.86 o
   0   2  -6       51.08       48.01     19.20 o
   1   2  -6      282.87      273.96     13.28 o
   2   2  -6      135.75      124.58     12.06 o
   3   2  -6        4.51       10.88     14.41 o
   4   2  -6        5.13       -1.60     11.75 o
   5   2  -6       43.65       32.43     16.13 o
   6   2  -6        7.32       11.42     21.67 o
   7   2  -6       25.47       27.69     22.03 o
   8   2  -6       77.21       93.81     30.60 o
   9   2  -6        6.02        5.92     28.78 o
  10   2  -6        2.06       14.83     51.99 o
  11   2  -6       39.25       56.93     42.53 o
  12   2  -6        1.12       21.12     47.61 o
  13   2  -6       15.81       20.08     53.63 o
   1   3  -6       36.46       40.97     12.06 o
   2   3  -6        1.13        3.85      9.36 o
   3   3  -6        9.38       21.06     13.35 o
   4   3  -6       36.87       30.07     15.18 o
   5   3  -6       25.50       22.94     16.52 o
   6   3  -6       49.46       73.25     17.34 o
   7   3  -6       39.23       33.92     23.64 o
   8   3  -6      116.31      126.60     32.50 o
   9   3  -6       75.26       63.22     37.67 o
  10   3  -6       29.18       19.18     39.64 o
  11   3  -6        1.64       12.56     46.30 o
  12   3  -6       17.65       36.66     48.42 o
  13   3  -6        1.71        2.35     30.07 o
   0   4  -6      186.37      217.37     17.55 o
   1   4  -6      186.71      180.09     10.11 o
   2   4  -6       36.94       35.75     10.46 o
   3   4  -6      164.05      151.70     13.09 o
   4   4  -6       19.21       26.78     15.92 o
   5   4  -6       16.00        9.55     16.08 o
   6   4  -6       42.84       45.38     17.45 o
   7   4  -6       29.70       45.60     21.73 o
   8   4  -6       66.17       52.32     30.54 o
   9   4  -6       19.14       31.75     35.61 o
  10   4  -6        5.78        3.32     36.81 o
  11   4  -6        3.16       42.12     43.29 o
  12   4  -6        6.72       12.04     48.37 o
  13   4  -6        2.87       -2.75     28.68 o
   1   5  -6       18.56       10.45      6.84 o
   2   5  -6        3.20       11.44     12.25 o
   3   5  -6       96.85      101.38     12.16 o
   4   5  -6      102.87      107.75     13.68 o
   5   5  -6       44.54       52.55     15.15 o
   6   5  -6       32.12       49.76     16.30 o
   7   5  -6       43.53       33.19     18.60 o
   8   5  -6       76.39       66.65     33.98 o
   9   5  -6       13.37       24.12     38.63 o
  10   5  -6       11.76       40.70     40.93 o
  11   5  -6       10.56       14.39     42.37 o
  12   5  -6        0.52       14.67     53.77 o
  13   5  -6        6.31        9.56     58.78 o
   0   6  -6       54.33       57.36     14.26 o
   1   6  -6        8.41       12.41     11.50 o
   2   6  -6       37.90       45.56     12.48 o
   3   6  -6      156.51      170.17     12.39 o
   4   6  -6       92.78       83.50     14.30 o
   5   6  -6       16.30       26.52     16.18 o
   6   6  -6       68.20       95.25     16.46 o
   7   6  -6       79.32       80.86     17.57 o
   8   6  -6        5.18       19.16     27.23 o
   9   6  -6        1.23        9.25     48.36 o
  10   6  -6       56.61       72.04     39.04 o
  11   6  -6        8.10        9.68     58.09 o
  12   6  -6        8.11       -4.27     19.25 o
  13   6  -6       14.64       22.25     78.87 o
   1   7  -6       20.64       17.82     11.39 o
   2   7  -6       87.45       91.50     11.75 o
   3   7  -6        0.44        1.90     11.22 o
   4   7  -6       44.40       30.73     14.39 o
   5   7  -6        8.62       22.26     16.23 o
   6   7  -6       85.27       95.15     15.95 o
   7   7  -6        2.39        5.36     21.23 o
   8   7  -6       13.77       16.62     20.74 o
   9   7  -6        2.29        4.28      7.52 o
  10   7  -6       11.69       12.40     40.01 o
  11   7  -6       27.64       30.49     69.21 o
  12   7  -6        5.28       20.11     65.75 o
   0   8  -6       78.79       84.48     18.66 o
   1   8  -6       38.74       38.40     12.08 o
   2   8  -6       28.61       35.32     12.71 o
   3   8  -6       70.97       63.90     12.95 o
   4   8  -6       69.70       68.50     14.16 o
   5   8  -6       39.80       30.05     16.18 o
   6   8  -6       46.68       54.75     17.82 o
   7   8  -6        6.64       13.12     22.06 o
   8   8  -6       16.48       32.96     23.60 o
   9   8  -6       19.29       28.31     27.72 o
  10   8  -6       24.03       54.05     67.18 o
  11   8  -6        2.65       17.81     59.33 o
  12   8  -6       23.60       41.08     79.16 o
   1   9  -6       16.82       24.73     13.92 o
   2   9  -6       27.69       26.70     14.29 o
   3   9  -6        9.79       19.54     13.80 o
   4   9  -6        9.69       11.99     17.10 o
   5   9  -6      107.36       98.80     19.93 o
   6   9  -6       26.30       35.38     21.39 o
   7   9  -6        0.36       -6.07     13.68 o
   8   9  -6        1.20        8.14     24.98 o
   9   9  -6       46.75       90.43     29.94 o
  10   9  -6       30.20       34.13     32.43 o
  11   9  -6       18.75        9.68     65.33 o
  12   9  -6        2.77       21.40     86.79 o
   0  10  -6      156.73      153.97     19.79 o
   1  10  -6       32.24       25.41     13.70 o
   2  10  -6       93.08       87.72     13.87 o
   3  10  -6       13.55        7.06      5.43 o
   4  10  -6       38.12       36.76     17.86 o
   5  10  -6       25.31       32.00     18.78 o
   6  10  -6      121.48      104.93     21.17 o
   7  10  -6        1.52       19.70     23.21 o
   8  10  -6       18.85       31.86     24.41 o
   9  10  -6        3.54        4.14     14.93 o
  10  10  -6        6.91       11.49     30.75 o
  11  10  -6       32.14       44.53     47.39 o
   1  11  -6       15.38        0.95      4.80 o
   2  11  -6        0.68        0.50      2.44 o
   3  11  -6       37.66       41.98     15.07 o
   4  11  -6       13.57        2.71      6.71 o
   5  11  -6        9.14       27.27     21.28 o
   6  11  -6       17.74       22.73     22.13 o
   7  11  -6      112.74      145.86     23.99 o
   8  11  -6       13.47       28.63     23.60 o
   9  11  -6       79.03       95.81     29.36 o
  10  11  -6       26.34       42.30     33.87 o
  11  11  -6       16.08       38.72     38.39 o
   0  12  -6       73.64       69.88     21.87 o
   1  12  -6       46.29       37.43     15.34 o
   2  12  -6       17.35       31.68     16.14 o
   3  12  -6       55.22       72.57     17.38 o
   4  12  -6       21.73       35.53     21.38 o
   5  12  -6        0.40        4.78     22.43 o
   6  12  -6       15.54       30.03     23.90 o
   7  12  -6       33.78       33.42     23.90 o
   8  12  -6        6.08       11.51     14.33 o
   9  12  -6        9.14       18.46     32.29 o
  10  12  -6        2.71        7.02     40.76 o
  11  12  -6        0.34        4.22      8.31 o
   1  13  -6       34.19       37.12     16.10 o
   2  13  -6       84.60      101.08     16.21 o
   3  13  -6       57.51       65.88     18.71 o
   4  13  -6       18.95       15.20     21.90 o
   5  13  -6       46.81       43.19     21.66 o
   6  13  -6       22.12       41.23     24.00 o
   7  13  -6        9.38       17.48     24.20 o
   8  13  -6       20.76       37.79     26.54 o
   9  13  -6       10.28       26.05     28.55 o
  10  13  -6       55.61       65.42     31.70 o
  11  13  -6        2.83        7.09     49.86 o
  12  13  -6        8.62        1.48     18.22 o
   0  14  -6        4.83       24.31     28.23 o
   1  14  -6       30.20       39.84     16.30 o
   2  14  -6       31.22       26.54     16.30 o
   3  14  -6        1.09        4.46     17.17 o
   4  14  -6       82.96       77.59     20.14 o
   5  14  -6        9.31       -2.51     11.17 o
   6  14  -6      107.97      137.71     25.72 o
   7  14  -6        6.70        5.59     16.35 o
   8  14  -6        0.92       11.15     16.52 o
   9  14  -6        1.34        8.41     31.72 o
  10  14  -6        0.21       -1.91     14.10 o
  11  14  -6        5.13        6.20     19.57 o
  12  14  -6        9.99       15.67     89.98 o
   1  15  -6        2.91        0.67      3.80 o
   2  15  -6       15.88       14.57     16.11 o
   3  15  -6       27.26       49.18     16.94 o
   4  15  -6        0.67       -3.31     15.59 o
   5  15  -6        3.18       19.61     24.73 o
   6  15  -6      154.10      197.98     25.99 o
   7  15  -6        1.30       -0.67      2.43 o
   8  15  -6        5.43        3.57     30.84 o
   9  15  -6        1.14       -2.68     39.34 o
  10  15  -6       15.36        9.64     48.88 o
  11  15  -6        5.61       -4.62     19.57 o
   0  16  -6       35.92       40.08     27.01 o
   1  16  -6       21.07       19.02     18.16 o
   2  16  -6       13.60        1.52      3.58 o
   3  16  -6       54.32       72.70     19.70 o
   4  16  -6        0.50        2.09      8.56 o
   5  16  -6       23.99       33.92     26.48 o
   6  16  -6        5.20       16.00     26.66 o
   7  16  -6        2.86       15.57     29.88 o
   8  16  -6        1.10        0.81     22.93 o
   9  16  -6        0.70        5.89     33.74 o
  10  16  -6       15.32       14.09     43.43 o
  11  16  -6        0.39       10.03     79.20 o
   1  17  -6        2.74        3.11     21.30 o
   2  17  -6       55.14       65.28     20.72 o
   3  17  -6       23.60       32.05     20.25 o
   4  17  -6       38.38       67.21     25.34 o
   5  17  -6       27.02       44.83     26.56 o
   6  17  -6        8.83       15.28     23.04 o
   7  17  -6        9.61       28.94     33.48 o
   8  17  -6       14.33       22.40     37.89 o
   9  17  -6        1.06        6.59     37.88 o
  10  17  -6       10.53       12.69     75.42 o
   0  18  -6       33.87       50.12     27.52 o
   1  18  -6       10.34       20.14     20.47 o
   2  18  -6       23.95       29.92     23.73 o
   3  18  -6       26.48       32.63     22.88 o
   4  18  -6        1.55        7.36      7.74 o
   5  18  -6        2.79       13.52     30.28 o
   6  18  -6        1.84       12.56     25.79 o
   7  18  -6       14.68        6.84     14.62 o
   8  18  -6        0.79        6.00     16.79 o
   9  18  -6        2.55      -11.30     59.51 o
   1  19  -6        3.45        2.03      4.77 o
   2  19  -6        0.91       10.16     23.63 o
   3  19  -6       48.60       48.10     22.60 o
   4  19  -6       22.59       27.58     33.41 o
   5  19  -6        0.15       15.00     31.65 o
   6  19  -6        3.13       14.72     33.44 o
   7  19  -6        0.69       -2.53     23.39 o
   8  19  -6        9.13       -5.90     53.51 o
   9  19  -6        2.60       15.91     87.05 o
   0  20  -6       25.40       14.48     29.58 o
   1  20  -6        3.05        0.08      6.50 o
   2  20  -6       23.44       35.23     22.58 o
   3  20  -6       22.58       19.39     16.60 o
   4  20  -6        3.39       -1.37     28.57 o
   5  20  -6        7.05       29.14     32.18 o
   6  20  -6       13.89       32.09     34.95 o
   7  20  -6        5.22       23.41     56.73 o
   8  20  -6        0.88       -9.58     82.71 o
   1  21  -6        4.02       10.05     22.90 o
   2  21  -6        4.49       11.42     16.99 o
   3  21  -6       14.09       22.96     26.68 o
   4  21  -6       23.61       18.32     33.09 o
   5  21  -6       45.92       64.76     44.12 o
   6  21  -6        6.57       21.62     55.74 o
   0  22  -6       25.53       31.43     39.27 o
   1  22  -6        8.11       12.55     28.17 o
   2  22  -6        7.61        9.84     23.36 o
   3  22  -6        3.95       25.33     31.74 o
   4  22  -6       11.37       26.49     66.90 o
   1  23  -6        2.13        0.54     18.09 o
   2  23  -6        1.94       -0.32      8.27 o
   3  23  -6       24.92       48.56     81.73 o
   0  24  -6       14.23       12.10     89.36 o
   1  24  -6        9.60       41.69     91.50 o
   2  24  -6        6.13        9.03     84.90 o
   3  24  -6       30.08       79.05     91.93 o
   2   0  -5      147.55      126.58      9.91 o
   4   0  -5      428.36      453.05     10.62 o
   6   0  -5       81.04       92.83     13.80 o
   8   0  -5      213.21      237.39     21.23 o
   0   1  -5      187.94      157.63     11.99 o
   1   1  -5       71.63       74.57      7.44 o
   2   1  -5        4.40        3.08      3.75 o
   3   1  -5      470.00      464.97      7.30 o
   4   1  -5       64.53       58.50      7.60 o
   5   1  -5       88.68       75.64      7.98 o
   6   1  -5       50.45       45.94      9.80 o
   7   1  -5       37.81       45.76     10.28 o
   8   1  -5       51.42       40.36     12.29 o
   9   1  -5        5.99        4.85    109.02 o
  10   1  -5       15.07       25.24     35.09 o
   1   2  -5       59.07       51.07      7.00 o
   2   2  -5       80.79       70.62      5.48 o
   3   2  -5       33.15       32.68      6.48 o
   4   2  -5      277.95      283.70      7.22 o
   5   2  -5      276.20      289.85      8.17 o
   6   2  -5       78.68       86.79      8.54 o
   7   2  -5        8.13        3.36      8.31 o
   8   2  -5      202.15      205.07     15.59 o
   9   2  -5       27.73       28.74     24.95 o
  10   2  -5       55.32       53.24     35.56 o
  16   2  -5        1.70      -29.02     83.35 o
   0   3  -5      817.91      838.10     14.71 o
   1   3  -5      184.18      179.73      7.34 o
   2   3  -5      198.51      192.09      7.65 o
   3   3  -5      217.52      218.72      9.09 o
   4   3  -5      106.41      115.51      6.56 o
   5   3  -5       20.17       15.43      7.57 o
   6   3  -5       73.11       68.44     10.59 o
   7   3  -5       93.85       96.02     11.78 o
   8   3  -5       37.01       24.74     15.50 o
   9   3  -5        0.10       -4.64     18.97 o
  10   3  -5       22.41       28.34     27.51 o
  11   3  -5        9.01        2.95     44.58 o
  12   3  -5       26.20       33.93     49.36 o
  13   3  -5       59.11       69.07     55.33 o
  14   3  -5       11.72       33.13     72.33 o
  15   3  -5        2.15      -10.29     45.45 o
  16   3  -5       11.88       65.46     83.54 o
   1   4  -5       35.65       43.29      7.30 o
   2   4  -5        1.23       -1.19      2.63 o
   3   4  -5      211.88      216.66      8.25 o
   4   4  -5      306.30      317.86      8.24 o
   5   4  -5       51.38       54.55      8.70 o
   6   4  -5       48.59       37.44     10.66 o
   7   4  -5       56.93       46.07     11.38 o
   8   4  -5       41.76       41.86     13.06 o
   9   4  -5       39.73       54.37     21.47 o
  10   4  -5       36.03       31.37     27.96 o
  11   4  -5      145.89      151.75     48.70 o
  12   4  -5       56.57       34.46     54.67 o
  13   4  -5        4.37       -2.32     11.19 o
  14   4  -5        5.68       37.24     70.78 o
  15   4  -5        1.23       11.72     80.62 o
  16   4  -5        6.81       -4.34     12.09 o
   0   5  -5      292.95      303.62     10.55 o
   1   5  -5      174.64      160.41      7.03 o
   2   5  -5      586.53      594.83     10.54 o
   3   5  -5      471.34      480.90     11.45 o
   4   5  -5       54.65       45.75      8.66 o
   5   5  -5      325.43      325.11      9.17 o
   6   5  -5      233.42      219.28     10.91 o
   7   5  -5       48.32       42.85     11.54 o
   8   5  -5       67.36       73.88     14.01 o
   9   5  -5        5.15       14.69     17.16 o
  10   5  -5        3.81       -2.11     11.36 o
  11   5  -5       28.84       32.36     47.78 o
  12   5  -5       57.89       69.87     52.88 o
  13   5  -5       66.26      105.43     63.00 o
  14   5  -5       12.25       55.76     67.00 o
  15   5  -5       31.99       52.89     86.45 o
   1   6  -5       10.04       12.24      8.68 o
   2   6  -5       15.64        9.96      8.49 o
   3   6  -5       18.46       12.78      9.01 o
   4   6  -5       56.00       60.83      9.11 o
   5   6  -5      139.73      140.98      9.35 o
   6   6  -5       45.86       33.74     11.17 o
   7   6  -5       70.68       52.02     12.25 o
   8   6  -5       44.97       40.49     14.87 o
   9   6  -5      147.47      159.68     16.50 o
  10   6  -5       28.46       38.76     23.38 o
  11   6  -5        1.03       -0.17      5.83 o
  12   6  -5       13.51       34.73     57.60 o
  13   6  -5       25.40       17.88     59.56 o
  14   6  -5        9.82        8.43     69.12 o
  15   6  -5       23.62       70.38     90.14 o
   0   7  -5      417.85      450.98     12.29 o
   1   7  -5      140.76      131.40      7.71 o
   2   7  -5      132.87      148.81      8.47 o
   3   7  -5      122.46      133.47      9.18 o
   4   7  -5        7.99        6.66      8.62 o
   5   7  -5      230.65      218.23     10.78 o
   6   7  -5      184.68      195.86     11.62 o
   7   7  -5        2.36        1.14      8.76 o
   8   7  -5       41.32       34.66     15.39 o
   9   7  -5       41.23       34.74     16.79 o
  10   7  -5       44.88       41.95     20.48 o
  11   7  -5       24.24       29.75     23.58 o
  12   7  -5        4.62       32.28     57.51 o
  13   7  -5       23.59       29.93     69.92 o
  14   7  -5       16.26       49.69     77.96 o
  15   7  -5       12.10       34.57     93.31 o
   1   8  -5      155.04      157.58      8.65 o
   2   8  -5       85.03       79.86      8.91 o
   3   8  -5      182.67      192.56      9.56 o
   4   8  -5       15.89       16.60      9.89 o
   5   8  -5       20.70       28.18     11.30 o
   6   8  -5      229.15      257.25     11.92 o
   7   8  -5      148.46      161.38     12.65 o
   8   8  -5        8.26       18.50     16.83 o
   9   8  -5       67.36       55.35     16.40 o
  10   8  -5       49.55       45.90     20.54 o
  11   8  -5       53.81       61.66     25.38 o
  12   8  -5       31.39       54.84     42.57 o
  13   8  -5        2.12       38.15     68.36 o
  14   8  -5       15.53       53.09     81.30 o
  15   8  -5        0.55       -6.40     92.83 o
   0   9  -5      210.03      206.81     11.25 o
   1   9  -5      183.77      208.79      8.96 o
   2   9  -5       39.56       38.33      9.33 o
   3   9  -5       45.14       38.57      9.79 o
   4   9  -5       10.14        5.39      7.12 o
   5   9  -5       70.03       48.13     11.60 o
   6   9  -5       30.80       37.04     11.94 o
   7   9  -5       29.00       41.54     12.48 o
   8   9  -5        1.68        7.96      8.60 o
   9   9  -5        8.48       21.20     16.74 o
  10   9  -5       12.54        3.10      5.82 o
  11   9  -5       21.10       29.80     21.78 o
  12   9  -5       32.63       28.48     26.85 o
  13   9  -5       18.72       42.05     49.08 o
  14   9  -5       16.41       36.50     79.76 o
  15   9  -5        4.99       26.04     91.99 o
   1  10  -5       51.55       50.70      9.43 o
   2  10  -5      195.42      191.67      9.17 o
   3  10  -5       67.31       60.28     10.09 o
   4  10  -5       50.28       40.46     10.85 o
   5  10  -5       33.58       32.90     11.47 o
   6  10  -5      179.14      183.79     10.93 o
   7  10  -5       49.77       49.74     13.40 o
   8  10  -5      103.22      118.82     14.06 o
   9  10  -5        2.64       16.73     18.18 o
  10  10  -5       42.15       38.94     18.03 o
  11  10  -5       55.76       69.69     21.30 o
  12  10  -5        9.78       14.92     20.72 o
  13  10  -5        3.39        6.34     29.97 o
  14  10  -5        2.24       -4.42     32.52 o
  15  10  -5        9.27       -8.94     26.18 o
   0  11  -5        1.95        5.70      5.30 o
   1  11  -5      105.97       90.97     10.85 o
   2  11  -5       40.17       32.98     10.96 o
   3  11  -5      259.19      255.36     11.39 o
   4  11  -5       28.51       36.39     12.88 o
   5  11  -5       75.39       80.28     12.45 o
   6  11  -5       38.08       33.32     14.28 o
   7  11  -5       21.02        9.72     14.11 o
   8  11  -5        9.06       26.31     17.87 o
   9  11  -5       29.30       34.75     17.16 o
  10  11  -5        6.11       23.91     21.87 o
  11  11  -5        2.28       20.55     24.65 o
  12  11  -5       14.69       25.37     28.14 o
  13  11  -5       40.51       59.88     33.79 o
  14  11  -5       39.24       30.01     46.77 o
   1  12  -5       13.84       24.90     11.49 o
   2  12  -5        2.79        4.97     11.06 o
   3  12  -5      112.96      113.91     12.20 o
   4  12  -5       56.69       46.57     14.20 o
   5  12  -5       37.38       38.62     12.90 o
   6  12  -5       80.42       81.69     15.34 o
   7  12  -5       22.80       22.65     14.53 o
   8  12  -5       91.33      102.57     17.31 o
   9  12  -5        7.00       16.61     20.70 o
  10  12  -5       43.03       47.26     20.20 o
  11  12  -5       42.71       55.76     25.07 o
  12  12  -5       25.38       55.33     26.89 o
  13  12  -5        6.35       19.98     35.78 o
  14  12  -5        4.53       25.11     47.27 o
   0  13  -5      173.63      159.55     16.70 o
   1  13  -5       59.03       56.27     11.91 o
   2  13  -5      308.83      297.78     12.69 o
   3  13  -5      134.94      113.47     13.14 o
   4  13  -5       58.98       77.85     13.91 o
   5  13  -5       87.80       74.21     17.12 o
   6  13  -5       30.29       26.11     15.00 o
   7  13  -5       13.75       19.95     17.44 o
   8  13  -5       23.31       31.50     21.08 o
   9  13  -5        3.54        6.40     14.66 o
  10  13  -5        1.87       13.59     22.48 o
  11  13  -5       14.13       29.67     26.13 o
  12  13  -5       31.71       56.49     26.63 o
  13  13  -5        6.17       14.39     27.48 o
  14  13  -5        5.97        3.25     13.43 o
   1  14  -5        5.19        4.79      8.15 o
   2  14  -5       29.11       36.62     13.38 o
   3  14  -5       15.97       33.73     14.54 o
   4  14  -5      177.84      173.03     14.28 o
   5  14  -5       53.77       71.35     17.69 o
   6  14  -5       53.89       52.20     19.15 o
   7  14  -5       98.60      119.18     19.47 o
   8  14  -5        1.35        5.57     12.58 o
   9  14  -5       26.23       34.49     20.70 o
  10  14  -5        9.21       17.95     22.62 o
  11  14  -5       69.44       79.17     28.98 o
  12  14  -5       13.56       24.44     31.13 o
  13  14  -5        0.98       -6.48     22.41 o
  14  14  -5       38.97       51.81     51.44 o
   0  15  -5      400.36      435.76     18.57 o
   1  15  -5       11.16        8.81     11.22 o
   2  15  -5        5.12        5.45     11.95 o
   3  15  -5        8.60       -0.97     13.42 o
   4  15  -5        8.75       12.05     15.67 o
   5  15  -5       24.24       23.58     17.02 o
   6  15  -5       21.55       35.42     19.20 o
   7  15  -5       18.41       32.94     21.63 o
   8  15  -5        2.75        7.46     22.36 o
   9  15  -5        0.20        3.85     11.01 o
  10  15  -5        5.20       18.59     24.25 o
  11  15  -5        4.60        5.58     11.17 o
  12  15  -5       20.02       15.49     35.89 o
  13  15  -5        1.92       25.59     56.10 o
   1  16  -5        7.10        9.66     12.51 o
   2  16  -5       36.53       37.97     15.50 o
   3  16  -5       74.56      106.18     15.50 o
   4  16  -5       45.09       48.23     16.38 o
   5  16  -5       14.66       12.80     19.34 o
   6  16  -5        4.50        5.49     13.19 o
   7  16  -5       18.85       36.70     22.08 o
   8  16  -5       51.74       64.18     23.54 o
   9  16  -5       60.44       79.84     27.73 o
  10  16  -5        6.30        9.74     14.46 o
  11  16  -5       17.11       20.85     33.20 o
  12  16  -5        5.79        3.34     44.36 o
  13  16  -5        0.01        4.06     84.40 o
   0  17  -5       36.65       43.50     21.51 o
   1  17  -5       28.33       34.10     15.78 o
   2  17  -5      121.41      118.91     16.81 o
   3  17  -5        0.82        9.85     11.85 o
   4  17  -5        9.36       16.10     17.87 o
   5  17  -5        8.30        3.76      5.10 o
   6  17  -5       96.45      116.11     22.40 o
   7  17  -5        2.24       -7.61     19.12 o
   8  17  -5        5.40        6.41     20.49 o
   9  17  -5       10.11        9.79     26.10 o
  10  17  -5       15.83       31.97     27.26 o
  11  17  -5       31.99       48.30     36.17 o
  12  17  -5        4.98       14.47     61.18 o
  13  17  -5        8.52       12.08     88.31 o
   1  18  -5       14.85       27.90     18.09 o
   2  18  -5        7.16       10.19     14.50 o
   3  18  -5       36.54       34.17     17.00 o
   4  18  -5       13.70       19.67     19.92 o
   5  18  -5       67.55       74.34     24.11 o
   6  18  -5       23.34       35.97     22.57 o
   7  18  -5        5.24       16.54     24.64 o
   8  18  -5       15.33       28.87     25.20 o
   9  18  -5       10.90       22.95     39.31 o
  10  18  -5        4.78       22.05     31.74 o
  11  18  -5       14.18        1.50      8.78 o
  12  18  -5        2.30       -0.05      1.06 o
   0  19  -5       27.69        7.35     11.48 o
   1  19  -5       38.42       37.41     17.86 o
   2  19  -5       73.99       65.63     16.91 o
   3  19  -5       66.74       76.86     18.93 o
   4  19  -5        7.51       14.90     20.27 o
   5  19  -5       25.33       19.91     16.80 o
   6  19  -5        7.20        0.66     16.36 o
   7  19  -5        4.19        7.16     16.97 o
   8  19  -5       32.12       41.49     27.65 o
   9  19  -5        6.90       23.40     35.59 o
  10  19  -5       47.56       68.45     35.58 o
  11  19  -5        5.49       13.66     44.30 o
  12  19  -5       17.35       17.83     96.48 o
   1  20  -5       14.43       23.47     14.84 o
   2  20  -5        3.76       18.19     20.18 o
   3  20  -5        4.52       11.46     21.29 o
   4  20  -5       12.91       19.32     16.47 o
   5  20  -5        6.65        6.04     22.27 o
   6  20  -5       86.77      108.26     28.10 o
   7  20  -5       12.99       24.25     26.46 o
   8  20  -5       33.21       48.22     31.55 o
   9  20  -5       20.91       39.53     31.93 o
  10  20  -5       16.38       17.21     40.55 o
  11  20  -5       25.14       27.89     67.46 o
   0  21  -5       90.34       62.60     31.54 o
   1  21  -5       38.07       31.98     21.84 o
   2  21  -5        5.69        1.70     16.07 o
   3  21  -5        6.92       12.50     11.12 o
   4  21  -5        0.15        9.64     18.22 o
   5  21  -5        1.13        0.85     10.36 o
   6  21  -5        9.88        4.48      8.40 o
   7  21  -5        6.96        7.52     11.39 o
   8  21  -5        5.04       13.00     33.34 o
   9  21  -5       19.33       29.75     34.83 o
  10  21  -5       17.65       29.97     60.32 o
   1  22  -5        7.58       27.13     24.78 o
   2  22  -5       13.15        9.94     16.77 o
   3  22  -5       89.10       96.13     24.33 o
   4  22  -5       45.22       53.99     24.47 o
   5  22  -5        7.54       21.83     32.49 o
   6  22  -5       25.40       52.85     30.62 o
   7  22  -5        2.87        6.31     14.88 o
   8  22  -5       30.89       31.31     41.08 o
   9  22  -5       22.70       18.75     59.80 o
   0  23  -5       39.46       69.90     32.33 o
   1  23  -5        8.68       19.72     24.36 o
   2  23  -5       21.49       21.86     22.56 o
   3  23  -5       62.10       51.49     25.30 o
   4  23  -5        3.02        9.87     18.72 o
   5  23  -5       54.80       68.26     30.22 o
   6  23  -5       28.30       22.95     32.40 o
   7  23  -5        6.92        7.91     46.05 o
   8  23  -5        5.76       12.45     40.77 o
   1  24  -5        0.47        7.12     26.22 o
   2  24  -5        2.23       -9.25     27.11 o
   3  24  -5       12.59       28.64     25.23 o
   4  24  -5       12.43       17.28     28.92 o
   5  24  -5       42.77       47.76     31.89 o
   6  24  -5       25.44       52.62     48.47 o
   0  25  -5       50.96       88.91     39.85 o
   1  25  -5       13.48        5.30     10.30 o
   2  25  -5       20.39       32.23     26.88 o
   3  25  -5       23.23       26.47     30.82 o
   4  25  -5       15.03        8.98     17.35 o
   5  25  -5       24.95       64.74     85.50 o
   1  26  -5        2.07       10.05     56.73 o
   2  26  -5        4.53       17.35     47.04 o
   3  26  -5        5.46       18.65     87.19 o
   4  26  -5        1.96      -25.70    131.06 o
   0  27  -5       17.23       14.19     84.43 o
   1  27  -5        0.76        5.96     88.41 o
   0   0  -4      611.67      547.08     13.56 o
   2   0  -4      627.38      627.92      9.00 o
   4   0  -4        0.95        0.66      0.93 o
   6   0  -4      648.71      691.05     16.86 o
   8   0  -4      166.96      137.13     17.67 o
   1   1  -4      157.72      165.67      3.75 o
   2   1  -4       61.97       63.23      4.16 o
   3   1  -4     1264.47     1322.03      8.90 o
   4   1  -4        9.31        8.88      6.46 o
   5   1  -4       36.32       33.49      6.19 o
   6   1  -4       29.56       28.79      7.92 o
   7   1  -4       70.85       62.81     12.48 o
   8   1  -4       39.13       41.89     12.18 o
   9   1  -4      101.88      127.73     19.28 o
   0   2  -4     1416.38     1400.11     14.48 o
   1   2  -4      214.96      206.51      5.42 o
   2   2  -4      519.25      488.30      6.04 o
   3   2  -4      105.17      105.51      4.66 o
   4   2  -4      107.27       94.98      4.87 o
   5   2  -4      306.31      285.93      5.58 o
   6   2  -4      266.84      242.86      7.60 o
   7   2  -4       67.29       62.41      9.88 o
   8   2  -4      332.69      325.53     18.67 o
   9   2  -4       10.73        1.33     21.29 o
   1   3  -4      245.70      241.57      6.14 o
   2   3  -4       10.96        4.57      2.08 o
   3   3  -4       69.16       69.24      4.56 o
   4   3  -4       75.78       76.97      4.87 o
   5   3  -4      320.54      303.27      6.06 o
   6   3  -4     1324.32     1386.57     11.16 o
   7   3  -4        0.98        1.45     15.21 o
   8   3  -4       59.19       51.48     15.40 o
   9   3  -4      210.42      250.57     22.08 o
   0   4  -4      484.02      450.66     10.40 o
   1   4  -4      109.17      107.59      5.38 o
   2   4  -4      100.74       92.87      5.47 o
   3   4  -4      126.61      132.86      5.64 o
   4   4  -4       85.25       98.31      4.75 o
   5   4  -4     1748.96     1733.61     13.77 o
   6   4  -4      154.05      145.56      6.13 o
   7   4  -4      460.77      499.18      8.56 o
   8   4  -4      169.89      156.12     12.74 o
   9   4  -4       35.96       41.23     16.01 o
  10   4  -4       62.73       41.57     19.35 o
  11   4  -4      114.29      141.77     40.73 o
  12   4  -4       22.92       11.56     43.68 o
  15   4  -4        2.68      -16.59     35.65 o
  16   4  -4        1.50       16.78     67.66 o
   1   5  -4      208.90      216.40      4.86 o
   2   5  -4      213.27      209.45      6.35 o
   3   5  -4      178.33      174.89      6.19 o
   4   5  -4      187.47      183.35      6.12 o
   5   5  -4       59.48       51.02      4.87 o
   6   5  -4      398.21      441.68      7.16 o
   7   5  -4       55.01       57.98      8.31 o
   8   5  -4      680.79      731.28     15.37 o
   9   5  -4      159.84      148.90     12.81 o
  10   5  -4       80.91       96.66     16.13 o
  11   5  -4      189.37      183.86     28.18 o
  12   5  -4        7.98        8.67     28.34 o
  13   5  -4        5.37       -9.58    319.40 o
  14   5  -4       37.73       31.76     42.55 o
  15   5  -4       14.68      -14.50     39.86 o
  16   5  -4       28.26       50.63     68.65 o
   0   6  -4      355.29      347.59      9.82 o
   1   6  -4       29.05       26.67      4.96 o
   2   6  -4      188.37      199.18      6.39 o
   3   6  -4     1039.71     1050.00     11.90 o
   4   6  -4      255.46      245.45      6.30 o
   5   6  -4       22.57       21.34      7.38 o
   6   6  -4       81.41       85.73      5.67 o
   7   6  -4       27.57       20.76     10.34 o
   8   6  -4      104.00      115.26     12.92 o
   9   6  -4        0.55        4.32     13.03 o
  10   6  -4      122.36      125.60     17.04 o
  11   6  -4       67.96       61.13     22.78 o
  12   6  -4       18.82       20.90     32.13 o
  13   6  -4       48.47       42.27     33.45 o
  14   6  -4       14.64        2.25     14.84 o
  15   6  -4       92.64       67.32     47.73 o
  16   6  -4        3.83       -4.12     38.97 o
   1   7  -4       80.67       81.07      5.33 o
   2   7  -4       55.76       59.30      5.99 o
   3   7  -4      845.43      877.56      9.85 o
   4   7  -4       68.11       74.75      6.76 o
   5   7  -4       67.73       73.43      8.01 o
   6   7  -4       16.39       15.01      9.57 o
   7   7  -4        6.67        1.76      5.25 o
   8   7  -4      815.85      857.39     16.71 o
   9   7  -4       87.55       83.09     14.32 o
  10   7  -4      165.20      155.62     16.14 o
  11   7  -4       52.11       63.47     24.07 o
  12   7  -4        2.09       27.83     35.45 o
  13   7  -4        7.70       13.00     39.13 o
  14   7  -4       31.67       26.85     58.89 o
  15   7  -4        1.63       37.22     51.03 o
  16   7  -4        2.82      -21.67     66.15 o
   0   8  -4       87.67       94.16      7.90 o
   1   8  -4      136.21      128.08      5.99 o
   2   8  -4      875.12      894.84      9.71 o
   3   8  -4      621.80      614.43      9.28 o
   4   8  -4       69.18       66.94      7.49 o
   5   8  -4      208.13      187.88      8.95 o
   6   8  -4      107.66      121.33      9.27 o
   7   8  -4       19.68       24.50     10.94 o
   8   8  -4       42.09       42.35     12.11 o
   9   8  -4       66.45       61.42     14.70 o
  10   8  -4       53.01       69.05     16.59 o
  11   8  -4       66.39       63.43     19.31 o
  12   8  -4       52.33       60.61     28.33 o
  13   8  -4       27.92       39.14     37.86 o
  14   8  -4       13.87       29.76     42.07 o
  15   8  -4       22.75       36.09     50.33 o
  16   8  -4        0.48        1.64     15.85 o
   1   9  -4        1.90        0.54      2.68 o
   2   9  -4       12.95       12.69      5.79 o
   3   9  -4      296.31      288.02      7.26 o
   4   9  -4       75.47       67.86      7.88 o
   5   9  -4      157.40      158.34      9.07 o
   6   9  -4       26.40       30.10      9.21 o
   7   9  -4       57.64       47.49     10.84 o
   8   9  -4      179.57      169.44     13.20 o
   9   9  -4       52.13       73.23     14.69 o
  10   9  -4       35.21       35.07     16.99 o
  11   9  -4       74.83       75.07     18.29 o
  12   9  -4        6.01        2.37     21.95 o
  13   9  -4       34.62       56.55     32.58 o
  14   9  -4       26.83       20.19     44.90 o
  15   9  -4       13.21       27.02     45.47 o
  16   9  -4       24.60       36.95     64.09 o
   0  10  -4      913.21      910.94     18.17 o
   1  10  -4      121.24      115.03      5.52 o
   2  10  -4      454.51      444.20      7.97 o
   3  10  -4       18.07       23.95      7.07 o
   4  10  -4      107.45      112.01      7.89 o
   5  10  -4       76.35       78.61      9.28 o
   6  10  -4       24.70       29.97     10.08 o
   7  10  -4       34.68       26.53     11.19 o
   8  10  -4       49.73       51.89     12.84 o
   9  10  -4       18.58       21.79     14.43 o
  10  10  -4        1.32        2.00      8.56 o
  11  10  -4       26.08       37.11     20.84 o
  12  10  -4       41.45       59.85     30.79 o
  13  10  -4       10.28       11.83     29.81 o
  14  10  -4       38.16       48.43     37.74 o
  15  10  -4       12.19       30.30     69.41 o
  16  10  -4       23.18       21.36     63.22 o
   1  11  -4      242.74      235.94      5.69 o
   2  11  -4       43.00       48.43      6.67 o
   3  11  -4        0.30        0.20      2.57 o
   4  11  -4      258.19      284.80      8.08 o
   5  11  -4      384.42      400.44      9.63 o
   6  11  -4       64.19       51.69     12.24 o
   7  11  -4       63.30       70.26     11.30 o
   8  11  -4       36.07       35.82     12.61 o
   9  11  -4       42.35       35.80     15.70 o
  10  11  -4       87.00       74.53     18.20 o
  11  11  -4      223.54      252.29     18.37 o
  12  11  -4       20.04       10.38     11.85 o
  13  11  -4       11.18       -4.46     32.96 o
  14  11  -4       15.04        2.60     37.46 o
  15  11  -4        3.61        7.43     38.64 o
   0  12  -4     1500.78     1616.51     17.74 o
   1  12  -4      311.01      308.75      8.08 o
   2  12  -4       19.41       14.40      6.28 o
   3  12  -4      164.28      178.07      7.20 o
   4  12  -4       56.04       57.87      7.90 o
   5  12  -4       37.35       30.30     10.36 o
   6  12  -4       23.35       23.66     12.25 o
   7  12  -4        0.53        7.00     13.41 o
   8  12  -4       34.09       26.78     13.74 o
   9  12  -4       28.63       28.48     15.37 o
  10  12  -4       28.05       31.08     17.53 o
  11  12  -4       99.07       95.83     22.41 o
  12  12  -4       15.21        2.99      8.13 o
  13  12  -4       29.80       27.08     33.82 o
  14  12  -4       59.87       79.74     39.47 o
  15  12  -4       29.21       26.53     49.41 o
   1  13  -4       30.49       36.00      8.55 o
   2  13  -4      179.94      177.83      8.56 o
   3  13  -4      104.36       99.36      8.90 o
   4  13  -4      447.63      442.27      8.75 o
   5  13  -4       87.19       81.07      9.01 o
   6  13  -4       18.17       25.13     13.43 o
   7  13  -4       13.76       14.90     13.98 o
   8  13  -4       87.71      111.47     15.93 o
   9  13  -4       38.31       50.27     16.35 o
  10  13  -4       22.13       25.42     20.82 o
  11  13  -4       33.80       48.22     20.04 o
  12  13  -4       28.80       18.95     26.47 o
  13  13  -4       30.50       47.20     34.39 o
  14  13  -4       23.58       17.96     44.81 o
  15  13  -4        6.81       14.48     63.31 o
   0  14  -4      107.99       92.89      9.78 o
   1  14  -4      468.67      493.16     10.49 o
   2  14  -4      286.88      254.93      9.86 o
   3  14  -4      140.61      120.49      9.72 o
   4  14  -4      120.81      125.39     10.71 o
   5  14  -4      125.91      127.80     10.72 o
   6  14  -4       27.55       26.58     14.06 o
   7  14  -4       32.74       42.02     15.26 o
   8  14  -4       36.08       38.90     16.86 o
   9  14  -4       30.51       43.91     17.82 o
  10  14  -4        4.18        4.31     13.14 o
  11  14  -4       13.72       23.08     24.36 o
  12  14  -4       28.25       39.62     26.24 o
  13  14  -4       67.75       79.62     29.21 o
  14  14  -4        1.70       -3.66     45.51 o
  15  14  -4       12.17       17.22     87.16 o
   1  15  -4        2.49       10.86     10.76 o
   2  15  -4      309.49      283.03      9.90 o
   3  15  -4       72.24       82.61      9.79 o
   4  15  -4       59.69       53.60     11.36 o
   5  15  -4       23.96       19.72     11.08 o
   6  15  -4      421.02      427.73     15.05 o
   7  15  -4       23.26       24.92     15.91 o
   8  15  -4      315.12      337.16     18.25 o
   9  15  -4       26.62       10.69      7.89 o
  10  15  -4       19.23       32.06     24.72 o
  11  15  -4       22.31       30.34     25.33 o
  12  15  -4      149.05      180.57     28.12 o
  13  15  -4        1.10       23.91     32.49 o
  14  15  -4       16.46       18.36     40.02 o
   0  16  -4       50.46       40.38     20.24 o
   1  16  -4       50.52       38.42     10.92 o
   2  16  -4       30.86       27.15     10.95 o
   3  16  -4      232.80      266.17     11.68 o
   4  16  -4       14.87       12.64     10.90 o
   5  16  -4        2.77        1.01      8.08 o
   6  16  -4       12.16       19.89     15.42 o
   7  16  -4       17.89       23.33     17.39 o
   8  16  -4      115.98      120.15     18.87 o
   9  16  -4       10.82       13.73     23.76 o
  10  16  -4        3.35        5.87     21.28 o
  11  16  -4        2.67       10.61     12.33 o
  12  16  -4       17.60       32.16     29.40 o
  13  16  -4       10.12       16.07     31.94 o
  14  16  -4        6.99       12.72     57.18 o
   1  17  -4       32.79       19.19     13.85 o
   2  17  -4       56.53       42.93     11.72 o
   3  17  -4       40.36       43.92     11.56 o
   4  17  -4       72.10       72.38     12.80 o
   5  17  -4       89.28       98.49     13.61 o
   6  17  -4      252.68      256.64     17.16 o
   7  17  -4        9.73       13.70     18.85 o
   8  17  -4      115.41      111.31     21.47 o
   9  17  -4       26.46       43.52     23.31 o
  10  17  -4       43.29       57.64     26.01 o
  11  17  -4       19.33       37.09     26.21 o
  12  17  -4       39.17       71.80     30.78 o
  13  17  -4        4.38       14.36     38.33 o
  14  17  -4       10.26       26.09     88.58 o
   0  18  -4      531.59      637.61     24.69 o
   1  18  -4      100.84       73.30     13.70 o
   2  18  -4        6.30        2.84     14.18 o
   3  18  -4       74.16       72.64     13.91 o
   4  18  -4        2.99        9.25      8.71 o
   5  18  -4      106.12       93.47     15.71 o
   6  18  -4        5.24       14.31     19.44 o
   7  18  -4       73.27       82.23     19.09 o
   8  18  -4        9.12       14.67     22.21 o
   9  18  -4       15.10       24.94     23.41 o
  10  18  -4       24.63       41.08     25.56 o
  11  18  -4        2.30        3.25      9.98 o
  12  18  -4       16.11       21.17     29.90 o
  13  18  -4       14.99        1.70     10.31 o
  14  18  -4        1.08        5.05     82.02 o
   1  19  -4        0.49        1.53     16.24 o
   2  19  -4       16.57        8.53     13.78 o
   3  19  -4       39.03       31.52     15.94 o
   4  19  -4       12.42        6.40     10.91 o
   5  19  -4       64.82       62.40     15.42 o
   6  19  -4       23.74       24.31     20.45 o
   7  19  -4        2.51        2.83     14.70 o
   8  19  -4       24.03       14.53     23.23 o
   9  19  -4       41.02       62.64     26.15 o
  10  19  -4       17.63       19.25     11.07 o
  11  19  -4       18.11       36.74     33.76 o
  12  19  -4        3.40        4.43     26.17 o
  13  19  -4        5.13       38.61     84.46 o
   0  20  -4      407.15      472.02     26.18 o
   1  20  -4       15.03       12.02     15.09 o
   2  20  -4       14.73       25.80     17.48 o
   3  20  -4        9.93        9.60     14.00 o
   4  20  -4       30.30       37.93     17.14 o
   5  20  -4       34.94       46.33     18.84 o
   6  20  -4        8.45       12.02     21.15 o
   7  20  -4        8.20       23.89     23.80 o
   8  20  -4       16.94       31.56     24.71 o
   9  20  -4        0.98        9.90     28.72 o
  10  20  -4       11.00       33.67     27.12 o
  11  20  -4       34.70       29.11     33.06 o
  12  20  -4        8.76       18.03     39.87 o
  13  20  -4        1.02      -15.29     89.94 o
   1  21  -4        3.83        7.84     13.55 o
   2  21  -4        9.32        8.20     18.79 o
   3  21  -4       47.68       48.06     19.18 o
   4  21  -4       19.71       34.70     19.64 o
   5  21  -4       52.43       39.46     21.63 o
   6  21  -4       24.92       34.31     25.11 o
   7  21  -4      123.57      117.19     26.76 o
   8  21  -4        3.04        2.18      7.75 o
   9  21  -4      103.62      146.84     28.82 o
  10  21  -4        6.69       14.96     30.60 o
  11  21  -4       10.72        7.96      9.87 o
  12  21  -4        0.36        2.38     79.50 o
   0  22  -4       28.84       39.36     25.91 o
   1  22  -4       35.80       13.46     15.08 o
   2  22  -4      158.68      145.86     20.37 o
   3  22  -4       43.46       41.98     20.85 o
   4  22  -4        9.64       13.40     22.42 o
   5  22  -4        3.81        6.98     18.35 o
   6  22  -4       40.90       31.13     28.12 o
   7  22  -4        1.25       -0.92     16.51 o
   8  22  -4       13.18       32.43     31.23 o
   9  22  -4       47.63       77.15     32.03 o
  10  22  -4       12.78       19.35     43.59 o
  11  22  -4       18.44       23.32     58.24 o
   1  23  -4        8.13        4.95      7.85 o
   2  23  -4        6.21        0.19      7.79 o
   3  23  -4      109.48      114.90     22.44 o
   4  23  -4       22.17       29.43     24.43 o
   5  23  -4        3.61       -1.53     22.29 o
   6  23  -4       19.78        5.53     21.61 o
   7  23  -4       16.93       27.74     30.18 o
   8  23  -4      108.26      123.15     31.38 o
   9  23  -4       29.73       39.51     36.18 o
  10  23  -4       51.99       51.98     53.62 o
  11  23  -4       42.87       44.69     87.50 o
   0  24  -4        0.83       -4.60     26.33 o
   1  24  -4        1.30        3.70     12.30 o
   2  24  -4       62.74       51.20     21.25 o
   3  24  -4      121.87      168.72     23.35 o
   4  24  -4       82.39       87.86     27.99 o
   5  24  -4       13.12       19.89     22.61 o
   6  24  -4        0.30       16.09     36.75 o
   7  24  -4       27.57       54.05     32.66 o
   8  24  -4       23.13       13.23     22.54 o
   9  24  -4        5.00       15.51     57.32 o
  10  24  -4       11.27      -15.50     46.97 o
   1  25  -4        4.47       20.99     24.28 o
   2  25  -4        5.52        8.20     22.22 o
   3  25  -4       24.21       45.43     26.31 o
   4  25  -4        8.64       25.48     26.16 o
   5  25  -4       35.53       49.73     25.67 o
   6  25  -4      103.56      115.76     35.21 o
   7  25  -4        0.71        5.88     25.23 o
   8  25  -4       16.04       13.34     59.34 o
   9  25  -4       12.88        9.52     58.24 o
   0  26  -4       18.27        6.27     50.35 o
   1  26  -4       14.93        5.49      8.53 o
   2  26  -4       27.08       47.60     25.73 o
   3  26  -4        4.35        2.30     14.33 o
   4  26  -4        2.59       17.25     29.22 o
   5  26  -4       79.78       77.36     30.49 o
   6  26  -4       40.20       57.42     38.25 o
   7  26  -4       27.29       32.55     55.92 o
   8  26  -4        4.00       37.97     69.18 o
   9  26  -4        0.13      -16.37     70.34 o
   1  27  -4        4.58        5.46     26.80 o
   2  27  -4        1.56        6.97     19.25 o
   3  27  -4       14.42       30.45     31.14 o
   4  27  -4        1.66       17.52     26.54 o
   5  27  -4       10.14       45.89     43.39 o
   6  27  -4       36.25       72.10     61.13 o
   7  27  -4       26.58       19.71     87.69 o
   0  28  -4       10.70       31.05     42.84 o
   1  28  -4       13.19       32.60     29.85 o
   2  28  -4        2.02        9.59     38.40 o
   3  28  -4       33.91       10.33     57.76 o
   4  28  -4       11.28      -11.54     29.39 o
   5  28  -4       38.73       44.24     76.52 o
   6  28  -4        0.82      -10.31     76.97 o
   1  29  -4        7.81       18.80     43.14 o
   2  29  -4        1.57       59.42     86.98 o
   3  29  -4       11.98       -4.29     18.26 o
   4  29  -4        3.26       11.17     92.80 o
   5  29  -4        6.74        8.10     93.38 o
   0  30  -4       47.86       89.94     95.20 o
   1  30  -4        1.52       16.16     81.53 o
   2  30  -4        3.78       29.20     85.53 o
   2   0  -3      699.74      732.38      8.17 o
   4   0  -3     1766.08     1819.20     21.06 o
   6   0  -3     2221.71     2309.08     19.80 o
   8   0  -3     2118.10     2169.79     21.76 o
   0   1  -3      587.34      654.66      8.94 o
   1   1  -3      184.83      181.97      3.45 o
   2   1  -3      611.05      606.16      5.86 o
   3   1  -3     2071.15     1976.62     12.79 o
   4   1  -3      480.95      456.35      6.95 o
   5   1  -3       54.18       41.93      4.78 o
   6   1  -3      307.10      314.30      5.72 o
   7   1  -3      130.27      134.47      5.88 o
   8   1  -3        9.59       11.26      7.06 o
   9   1  -3       47.66       53.25      6.44 o
  10   1  -3      139.47      137.68     12.72 o
  11   1  -3       39.50       49.02     34.85 o
  12   1  -3      200.78      164.67     32.05 o
  13   1  -3       58.79       52.77     40.11 o
   1   2  -3      269.50      269.72      3.89 o
   2   2  -3     1476.06     1501.21      8.01 o
   3   2  -3      328.21      317.32      5.08 o
   4   2  -3      168.95      162.72      5.07 o
   5   2  -3      527.63      507.42      6.09 o
   6   2  -3      102.66      104.67      4.33 o
   7   2  -3      391.30      355.80      6.97 o
   8   2  -3      460.96      488.81     13.77 o
   9   2  -3      696.52      710.76     18.10 o
  10   2  -3      131.60      138.74     14.51 o
  11   2  -3        1.33      -13.63     22.03 o
  12   2  -3       14.97       19.23     29.10 o
  13   2  -3       17.91       19.18     40.38 o
  14   2  -3        0.83        5.20     48.47 o
  15   2  -3        9.76       10.61     51.58 o
   0   3  -3     4758.41     4919.96     24.29 o
   1   3  -3     1322.82     1381.68      7.57 o
   2   3  -3       45.06       38.55      2.78 o
   3   3  -3      938.82      918.70      7.77 o
   4   3  -3      215.32      210.88      4.22 o
   5   3  -3       49.30       42.46      4.46 o
   6   3  -3      296.10      299.14      7.68 o
   7   3  -3      341.39      348.91      6.62 o
   8   3  -3       62.57       48.93      4.93 o
   9   3  -3       55.82       43.67     11.99 o
  10   3  -3        0.20        0.01      2.26 o
  11   3  -3      251.77      247.07     16.51 o
  12   3  -3       68.20       59.54     32.15 o
  13   3  -3       29.18       40.36     38.93 o
  14   3  -3       56.27       66.87     41.25 o
  15   3  -3        4.84       -4.49     79.22 o
  16   3  -3       71.12       73.07     69.06 o
   1   4  -3      436.80      487.13      5.34 o
   2   4  -3      695.81      766.49      8.34 o
   3   4  -3      381.99      387.79      4.99 o
   4   4  -3      258.14      288.80      4.78 o
   5   4  -3     1083.66     1106.78     10.38 o
   6   4  -3      936.23      991.89     11.23 o
   7   4  -3       84.36       97.40      6.87 o
   8   4  -3      184.70      192.37      8.02 o
   9   4  -3      108.68      111.70     12.85 o
  10   4  -3       42.96       39.28     14.20 o
  11   4  -3      261.58      280.20     29.03 o
  12   4  -3      292.67      316.11     34.35 o
  13   4  -3        5.13       15.92     35.39 o
  14   4  -3       24.39       25.27     45.64 o
  15   4  -3        1.83      -12.28    310.49 o
  16   4  -3        7.39       21.52     63.14 o
  17   4  -3       58.66       65.42     73.62 o
   0   5  -3     3186.34     3063.10     19.78 o
   1   5  -3      125.05      131.08      4.02 o
   2   5  -3     1605.10     1557.78      8.88 o
   3   5  -3       51.34       54.24      4.28 o
   4   5  -3       15.96       12.41      3.38 o
   5   5  -3      174.07      182.35      4.69 o
   6   5  -3      452.36      438.58      6.65 o
   7   5  -3      332.21      322.53      8.54 o
   8   5  -3      281.91      283.41     13.13 o
   9   5  -3       39.74       26.88     15.51 o
  10   5  -3        0.72       -5.99      8.58 o
  11   5  -3       72.26       48.38     23.26 o
  12   5  -3       51.37      107.75     33.98 o
  13   5  -3        5.94        1.25     39.24 o
  14   5  -3       22.05       30.73     55.01 o
  15   5  -3        8.80       12.53     54.71 o
  16   5  -3       68.40       75.48     48.21 o
  17   5  -3        6.96       56.37     56.36 o
   1   6  -3      211.05      224.67      4.37 o
   2   6  -3      172.84      175.59      4.71 o
   3   6  -3      387.02      401.91      6.52 o
   4   6  -3       28.12       32.35      3.69 o
   5   6  -3      272.12      278.52      5.79 o
   6   6  -3      434.97      440.98      8.44 o
   7   6  -3       29.83       24.41      9.07 o
   8   6  -3       37.78       35.60      9.99 o
   9   6  -3     1161.20     1219.14     28.07 o
  10   6  -3      226.92      257.33     18.03 o
  11   6  -3       88.94       78.12     20.94 o
  12   6  -3       32.33       29.65     21.46 o
  13   6  -3      104.96      141.28     33.35 o
  14   6  -3       38.63       49.99     33.70 o
  15   6  -3       23.67        5.43     57.92 o
  16   6  -3        1.32        4.35     65.18 o
  17   6  -3       52.35       46.63     59.11 o
   0   7  -3     2299.61     2264.14     21.83 o
   1   7  -3      672.11      739.49      7.81 o
   2   7  -3      101.96      105.04      4.57 o
   3   7  -3      407.84      441.18      7.14 o
   4   7  -3      153.77      181.01      5.23 o
   5   7  -3      159.76      163.24      4.40 o
   6   7  -3       99.71       98.75      7.14 o
   7   7  -3       22.75       20.91      8.24 o
   8   7  -3      344.62      326.74     13.22 o
   9   7  -3       63.59       63.91     14.04 o
  10   7  -3        4.63       -0.93      3.46 o
  11   7  -3      187.34      159.44     21.02 o
  12   7  -3       81.02       58.62     21.61 o
  13   7  -3       34.27       37.50     31.67 o
  14   7  -3      128.32      178.80     36.10 o
  15   7  -3       87.39       87.40     40.47 o
  16   7  -3       11.19       23.43     52.19 o
  17   7  -3       38.10       21.62     52.19 o
   1   8  -3      101.51       85.10      4.51 o
   2   8  -3      234.34      241.47      5.67 o
   3   8  -3      326.12      319.57      6.28 o
   4   8  -3       20.83       18.31      4.81 o
   5   8  -3      170.64      169.25      6.67 o
   6   8  -3      300.74      328.52      6.99 o
   7   8  -3      179.98      175.07      7.66 o
   8   8  -3      679.60      685.72     17.06 o
   9   8  -3       15.17        5.53     14.16 o
  10   8  -3      135.86      127.79     17.03 o
  11   8  -3      135.22      104.79     16.53 o
  12   8  -3       26.59        6.19     25.62 o
  13   8  -3        9.79        0.21      7.27 o
  14   8  -3        0.48       41.90     39.17 o
  15   8  -3       15.06       34.08     41.55 o
  16   8  -3       55.55       57.33     47.21 o
  17   8  -3        9.19       22.93     62.09 o
   0   9  -3      878.97      824.27     13.16 o
   1   9  -3      397.29      396.97      6.40 o
   2   9  -3      210.05      193.13      5.83 o
   3   9  -3     1536.88     1483.17     12.01 o
   4   9  -3      136.85      134.88      3.69 o
   5   9  -3      292.86      297.98      6.38 o
   6   9  -3      596.86      569.33      7.52 o
   7   9  -3        3.52        6.15      8.91 o
   8   9  -3      102.93       82.76     10.47 o
   9   9  -3      113.97      110.42     14.35 o
  10   9  -3       88.70       97.68     17.55 o
  11   9  -3        1.95        5.03     14.85 o
  12   9  -3       80.12       60.99     25.61 o
  13   9  -3       12.46       29.25     27.46 o
  14   9  -3       23.54       32.23     30.03 o
  15   9  -3      142.78      182.92     53.41 o
  16   9  -3        9.23       48.75     53.74 o
   1  10  -3       75.82       72.80      3.18 o
   2  10  -3      267.00      260.50      5.97 o
   3  10  -3       68.03       61.24      3.51 o
   4  10  -3       10.23        5.08      4.59 o
   5  10  -3       27.74       32.18      5.89 o
   6  10  -3      950.63      990.07     11.49 o
   7  10  -3        5.99        7.00      6.50 o
   8  10  -3      356.71      378.19     11.36 o
   9  10  -3      237.41      213.47     12.30 o
  10  10  -3      175.88      172.43     17.97 o
  11  10  -3       11.70       19.18     19.96 o
  12  10  -3       55.01       62.18     24.65 o
  13  10  -3      122.00      134.88     27.94 o
  14  10  -3        2.59       28.39     33.35 o
  15  10  -3       35.70       48.30     50.19 o
  16  10  -3       18.63       49.54     52.48 o
   0  11  -3     1485.84     1472.40     16.79 o
   1  11  -3      314.04      293.37      6.37 o
   2  11  -3      318.10      305.88      5.62 o
   3  11  -3      653.40      673.55     10.18 o
   4  11  -3       67.12       73.94      5.21 o
   5  11  -3      100.84       90.10      6.93 o
   6  11  -3       59.19       58.59      5.58 o
   7  11  -3       49.26       39.90     10.09 o
   8  11  -3       45.73       51.97     11.36 o
   9  11  -3        3.57       -0.67      5.76 o
  10  11  -3       38.58       24.31     14.40 o
  11  11  -3      394.31      421.82     18.19 o
  12  11  -3       10.17       12.92     22.02 o
  13  11  -3       26.88       36.45     29.15 o
  14  11  -3        9.81       17.35     35.35 o
  15  11  -3       77.78       86.20     39.78 o
  16  11  -3       11.41       24.54     48.74 o
   1  12  -3      226.10      202.11      7.54 o
   2  12  -3       16.20       17.74      7.15 o
   3  12  -3      268.62      265.91      5.42 o
   4  12  -3      175.89      179.36      6.34 o
   5  12  -3      104.97      103.68      6.88 o
   6  12  -3      395.93      384.50     19.75 o
   7  12  -3       16.89       25.82      9.83 o
   8  12  -3      296.94      318.85     12.33 o
   9  12  -3       23.04       34.30     13.50 o
  10  12  -3      153.54      153.57     14.90 o
  11  12  -3      136.90      104.32     20.46 o
  12  12  -3        1.73       20.92     23.20 o
  13  12  -3       14.01       19.14     20.50 o
  14  12  -3       73.74       74.63     31.66 o
  15  12  -3        0.93        4.38     14.53 o
  16  12  -3       37.07       38.53     48.29 o
   0  13  -3      178.76      159.35     12.13 o
   1  13  -3      203.96      193.03      7.81 o
   2  13  -3      427.91      433.22      9.26 o
   3  13  -3     1286.33     1294.41     11.82 o
   4  13  -3      164.34      169.27      7.24 o
   5  13  -3      414.54      416.07     10.11 o
   6  13  -3      190.65      184.25      9.67 o
   7  13  -3       24.91       35.42     10.71 o
   8  13  -3      226.67      198.55     11.78 o
   9  13  -3       10.21        6.47     10.50 o
  10  13  -3       48.30       52.08     16.99 o
  11  13  -3       49.07       56.27     20.93 o
  12  13  -3      177.09      175.42     21.83 o
  13  13  -3       33.45       36.33     26.53 o
  14  13  -3       31.45       46.65     34.94 o
  15  13  -3       64.63       79.08     38.23 o
  16  13  -3       17.40       28.57     44.04 o
   1  14  -3       25.15       33.41      8.72 o
   2  14  -3      307.09      293.83      8.96 o
   3  14  -3      621.01      662.55     11.67 o
   4  14  -3      356.06      380.71     10.07 o
   5  14  -3       45.29       51.19      9.27 o
   6  14  -3      228.98      210.09     10.48 o
   7  14  -3       68.29       66.62     12.43 o
   8  14  -3       24.24       28.31     12.41 o
   9  14  -3       83.24       79.79     15.29 o
  10  14  -3       13.01       19.06     16.06 o
  11  14  -3       78.36       79.86     23.84 o
  12  14  -3       32.52       52.17     26.82 o
  13  14  -3       25.35       10.70     20.96 o
  14  14  -3       36.48       57.42     36.71 o
  15  14  -3        7.28       -4.25     32.80 o
  16  14  -3        5.82       21.29     91.50 o
   0  15  -3     2306.60     2294.51     32.54 o
   1  15  -3       58.67       58.56     10.17 o
   2  15  -3      477.64      469.23     10.55 o
   3  15  -3       75.37       68.74      9.28 o
   4  15  -3       23.20       19.86      9.17 o
   5  15  -3      176.41      179.09      9.99 o
   6  15  -3       34.35       33.28     11.18 o
   7  15  -3        4.02       13.53     13.89 o
   8  15  -3       66.17       38.21     14.16 o
   9  15  -3       72.97       52.41     16.56 o
  10  15  -3        0.91        0.00     16.11 o
  11  15  -3        9.13       16.23     21.16 o
  12  15  -3       19.53       12.76     28.88 o
  13  15  -3       39.31       38.49     29.46 o
  14  15  -3      196.91      213.44     39.98 o
  15  15  -3       23.26       25.27     42.78 o
   1  16  -3      125.49       97.67      9.77 o
   2  16  -3       76.42       68.19      9.01 o
   3  16  -3      610.88      609.05     12.13 o
   4  16  -3      235.00      206.61      9.90 o
   5  16  -3       90.19       91.70     10.62 o
   6  16  -3      162.86      125.20     12.37 o
   7  16  -3       11.88       13.64     14.03 o
   8  16  -3       32.76       18.72     10.14 o
   9  16  -3      139.95      179.26     17.05 o
  10  16  -3        5.20        0.68      4.00 o
  11  16  -3       62.71       75.08     23.10 o
  12  16  -3       17.63       27.98     28.80 o
  13  16  -3       96.04      116.37     39.08 o
  14  16  -3        2.81        5.64     38.18 o
  15  16  -3        8.98       -0.06     41.15 o
   0  17  -3      649.57      613.69     19.81 o
   1  17  -3      125.62      111.22     11.04 o
   2  17  -3      102.34      101.67     10.09 o
   3  17  -3      339.95      343.44     10.35 o
   4  17  -3       76.34       79.35     10.12 o
   5  17  -3      201.19      166.36     11.87 o
   6  17  -3       59.13       40.17     12.50 o
   7  17  -3        9.27       21.06     13.35 o
   8  17  -3       17.43        7.87     13.62 o
   9  17  -3       42.48       43.82     17.00 o
  10  17  -3        5.78        8.18     12.25 o
  11  17  -3       87.18      100.82     25.46 o
  12  17  -3        5.89       21.03     32.10 o
  13  17  -3       20.62       56.93     41.23 o
  14  17  -3       49.37       59.87     41.78 o
  15  17  -3       12.31       26.80     53.89 o
   1  18  -3       94.71       85.13     11.67 o
   2  18  -3       16.35       19.10     11.95 o
   3  18  -3      241.52      244.25     10.81 o
   4  18  -3       36.00       34.82     12.67 o
   5  18  -3      260.96      256.75     12.70 o
   6  18  -3      251.71      233.65     13.00 o
   7  18  -3       62.05       68.11     15.19 o
   8  18  -3       43.43       60.93     15.29 o
   9  18  -3       34.32       24.65     18.74 o
  10  18  -3       19.45       19.50     25.46 o
  11  18  -3      113.78      124.95     25.89 o
  12  18  -3        3.26        4.72     28.03 o
  13  18  -3        7.46       24.11     52.42 o
  14  18  -3       12.72       38.56     53.32 o
   0  19  -3      854.05      804.82     23.42 o
   1  19  -3      112.49       91.98     12.52 o
   2  19  -3        7.59       -1.78     10.14 o
   3  19  -3       29.99       43.36     11.32 o
   4  19  -3        5.00        8.26     13.50 o
   5  19  -3       52.18       42.62     13.42 o
   6  19  -3      100.95       99.14     15.09 o
   7  19  -3       63.15       68.55     16.26 o
   8  19  -3      209.01      217.69     16.16 o
   9  19  -3        4.43       13.93     23.95 o
  10  19  -3       24.80       36.94     27.65 o
  11  19  -3       74.65       91.93     27.47 o
  12  19  -3        5.84       33.54     38.75 o
  13  19  -3        7.43        5.56     44.86 o
  14  19  -3        4.45        0.03      9.01 o
   1  20  -3       41.62       30.88     14.21 o
   2  20  -3       46.97       48.23     13.81 o
   3  20  -3       14.58       25.08     13.33 o
   4  20  -3       33.20       38.78     14.41 o
   5  20  -3       18.92       23.98     14.56 o
   6  20  -3      186.84      176.49     17.57 o
   7  20  -3       27.27       26.01     15.97 o
   8  20  -3      154.92      190.76     18.54 o
   9  20  -3        4.07        0.28     17.05 o
  10  20  -3       19.54       38.56     23.63 o
  11  20  -3       51.34       76.97     30.56 o
  12  20  -3        7.48        4.14     13.15 o
  13  20  -3        6.04       11.12     45.30 o
   0  21  -3        6.05       12.23     19.92 o
   1  21  -3      163.21      160.86     14.05 o
   2  21  -3       40.23       30.15     15.72 o
   3  21  -3      301.54      288.71     13.58 o
   4  21  -3       26.70       30.99     16.03 o
   5  21  -3       86.55       94.70     15.68 o
   6  21  -3        9.14       15.28     19.56 o
   7  21  -3       17.89       26.61     19.12 o
   8  21  -3        5.10       16.03     20.29 o
   9  21  -3       19.95        5.09      6.63 o
  10  21  -3        7.29       12.99     26.86 o
  11  21  -3       22.45       10.62     12.19 o
  12  21  -3       51.57       73.40     42.25 o
  13  21  -3       12.79       26.07     44.77 o
   1  22  -3        2.26        9.27     10.63 o
   2  22  -3       97.85       97.45     16.37 o
   3  22  -3       89.59       72.99     15.93 o
   4  22  -3       12.32       13.88     16.56 o
   5  22  -3       36.77       66.37     17.41 o
   6  22  -3      149.15      205.90     19.08 o
   7  22  -3        3.53        4.21      7.87 o
   8  22  -3      153.57      156.99     24.15 o
   9  22  -3        0.16       -2.04     23.45 o
  10  22  -3       50.61       63.29     29.21 o
  11  22  -3       10.53        8.64     13.34 o
  12  22  -3       19.63        2.14      8.87 o
  13  22  -3        7.95        6.06     81.95 o
   0  23  -3        9.35       26.02     23.60 o
   1  23  -3        4.79       13.35     18.62 o
   2  23  -3       78.37       76.79     16.56 o
   3  23  -3       77.86       56.24     17.87 o
   4  23  -3       16.90       18.32     17.35 o
   5  23  -3      167.92      248.69     18.52 o
   6  23  -3        4.58       13.88     21.72 o
   7  23  -3        9.30        9.41     13.02 o
   8  23  -3       31.27       45.94     26.78 o
   9  23  -3        3.79        1.10      7.63 o
  10  23  -3       28.97       42.34     28.47 o
  11  23  -3        9.09       32.67     44.87 o
  12  23  -3        6.01        7.85     57.08 o
   1  24  -3        1.90        4.77     21.53 o
   2  24  -3       30.14       25.79     17.71 o
   3  24  -3       28.72       38.15     20.67 o
   4  24  -3       33.28       27.29     19.69 o
   5  24  -3      159.80      173.63     19.07 o
   6  24  -3       37.48       41.03     23.83 o
   7  24  -3        8.78       -0.08      3.39 o
   8  24  -3       27.25       15.33     23.16 o
   9  24  -3      113.38      130.51     29.20 o
  10  24  -3       27.24       33.87     33.04 o
  11  24  -3        0.96      -10.36    117.06 o
  12  24  -3       13.30      -13.87     29.88 o
   0  25  -3      197.39      266.11     30.27 o
   1  25  -3        3.82       14.94     22.84 o
   2  25  -3       19.93       30.26     20.64 o
   3  25  -3      108.57      127.86     21.57 o
   4  25  -3       74.04       69.03     20.98 o
   5  25  -3       31.99       38.59     21.45 o
   6  25  -3       67.26       85.24     26.33 o
   7  25  -3       20.69       29.14     26.79 o
   8  25  -3        7.55       11.72     30.18 o
   9  25  -3        7.88       13.35     25.58 o
  10  25  -3       10.40       12.48     25.32 o
  11  25  -3       26.50       42.47     58.11 o
   1  26  -3        5.67       16.33     21.76 o
   2  26  -3       18.64       20.55     22.17 o
   3  26  -3       16.74       22.66     24.07 o
   4  26  -3        9.74       18.54     23.03 o
   5  26  -3       49.79       50.09     23.48 o
   6  26  -3       33.32       37.23     27.68 o
   7  26  -3       20.30        1.37      2.99 o
   8  26  -3       10.19       10.95     36.30 o
   9  26  -3        5.45        5.94     32.12 o
  10  26  -3       14.36       -0.32     29.87 o
   0  27  -3       95.92       74.10     32.59 o
   1  27  -3       16.63       10.48     18.86 o
   2  27  -3       35.16       68.19     25.75 o
   3  27  -3       13.11       20.27     25.65 o
   4  27  -3       34.15       42.05     26.83 o
   5  27  -3       10.02       22.24     30.87 o
   6  27  -3       35.01       52.77     39.38 o
   7  27  -3       10.68       14.23     41.72 o
   8  27  -3       12.28       30.72     44.91 o
   9  27  -3        6.74        8.89     49.80 o
   1  28  -3       27.21       37.34     28.40 o
   2  28  -3       75.41      109.97     27.27 o
   3  28  -3       20.48       16.84     24.81 o
   4  28  -3       10.76       18.90     33.52 o
   5  28  -3        5.78       14.85     30.94 o
   6  28  -3        1.75        2.17     28.68 o
   7  28  -3       66.43       62.34     56.31 o
   8  28  -3       13.26       11.93     61.77 o
   0  29  -3       31.03       50.69     36.75 o
   1  29  -3        1.51        3.52     32.95 o
   2  29  -3       10.88       39.11     34.70 o
   3  29  -3       33.98       37.94     30.36 o
   4  29  -3       35.03       48.20     35.30 o
   5  29  -3        7.93       -7.08     51.93 o
   6  29  -3        7.35      -13.58    158.50 o
   7  29  -3        0.66       49.82     89.16 o
   1  30  -3       10.14       22.77     45.54 o
   2  30  -3        4.54       31.57     43.72 o
   3  30  -3       17.22       31.18     44.24 o
   4  30  -3       13.66       52.66     86.73 o
   5  30  -3        1.94       20.49     95.94 o
   0   0  -2    23865.08    23045.16    261.36 o
   2   0  -2     5429.81     5552.79     24.76 o
   4   0  -2      619.34      634.95      9.87 o
   6   0  -2      391.23      447.69     18.58 o
   8   0  -2      194.70      205.01      7.14 o
  10   0  -2       11.39       14.60     10.98 o
  12   0  -2       54.70       41.17     16.04 o
  14   0  -2       98.02      154.69     46.01 o
   1   1  -2      304.45      307.67      4.12 o
   2   1  -2     1761.07     1784.12      8.28 o
   3   1  -2      526.12      488.06      4.26 o
   4   1  -2      105.12      100.69      2.87 o
   5   1  -2     2131.52     2067.72     17.70 o
   6   1  -2      469.94      504.14      6.36 o
   7   1  -2      121.71      122.83      3.34 o
   8   1  -2      647.04      644.13      8.93 o
   9   1  -2      407.02      421.02      9.29 o
  10   1  -2        6.86        5.99      4.94 o
  11   1  -2     1026.53     1054.66     14.49 o
  12   1  -2       37.59       49.77     10.79 o
  13   1  -2       12.55       21.74     27.26 o
  14   1  -2       34.87       22.93     32.33 o
  15   1  -2       13.36       25.16     44.77 o
  16   1  -2       68.80       63.82     55.15 o
  17   1  -2        7.35       10.65     69.89 o
   0   2  -2     4740.62     4449.51     19.04 o
   1   2  -2     1872.77     1906.74      7.56 o
   2   2  -2     2658.99     2545.92     12.58 o
   3   2  -2      610.27      607.37      5.97 o
   4   2  -2      413.54      412.22      6.09 o
   5   2  -2      104.84       99.01      3.55 o
   6   2  -2      629.87      609.28      7.70 o
   7   2  -2       39.33       42.30      7.75 o
   8   2  -2      142.45      138.63      5.41 o
   9   2  -2      140.45      135.47      7.76 o
  10   2  -2        6.66       13.33      8.59 o
  11   2  -2      319.04      300.67     12.62 o
  12   2  -2       71.73       64.44     25.77 o
  13   2  -2      181.29      183.45     37.60 o
  14   2  -2      216.95      207.91     47.02 o
  15   2  -2       20.46       28.17     40.15 o
  16   2  -2       13.10       14.10     62.96 o
  17   2  -2        3.49       -8.88    126.55 o
  18   2  -2       34.84       39.77     85.66 o
   1   3  -2      512.32      530.13      4.52 o
   2   3  -2       51.47       53.81      2.48 o
   3   3  -2     1928.81     1938.78      9.75 o
   4   3  -2      134.10      134.91      5.23 o
   5   3  -2      610.10      567.32     12.18 o
   6   3  -2     2407.37     2484.91     35.58 o
   7   3  -2       53.36       39.59      8.95 o
   8   3  -2      761.10      780.83     15.77 o
   9   3  -2      346.38      344.53      8.23 o
  10   3  -2      106.66      100.17     10.19 o
  11   3  -2        0.94        1.65     13.00 o
  12   3  -2      238.53      271.70     33.90 o
  13   3  -2      121.64      158.61     34.90 o
  14   3  -2       31.57       31.10     47.00 o
  15   3  -2        4.45      -19.44     45.41 o
  16   3  -2        5.57        1.57     62.13 o
  17   3  -2        3.84        9.29     71.60 o
  18   3  -2       10.34       26.75     64.19 o
   0   4  -2     1232.95     1255.33     14.90 o
   1   4  -2     2424.13     2388.58     17.94 o
   2   4  -2      641.35      624.03      5.03 o
   3   4  -2     1221.87     1141.33      7.80 o
   4   4  -2      218.70      226.07      4.85 o
   5   4  -2     2343.68     2406.88     22.69 o
   6   4  -2       39.31       37.06      6.97 o
   7   4  -2      119.05      116.47      9.88 o
   8   4  -2      189.03      196.41     12.19 o
   9   4  -2       72.56       87.50      7.68 o
  10   4  -2      156.55      152.56      9.81 o
  11   4  -2      236.07      250.60     12.30 o
  12   4  -2      108.97      108.31     36.58 o
  13   4  -2       31.45        8.47     34.41 o
  14   4  -2       21.03       22.12     44.94 o
  15   4  -2       31.60       19.63     54.46 o
  16   4  -2        6.97        8.63     47.40 o
  17   4  -2      174.18      181.58     70.36 o
  18   4  -2        9.00       29.27     87.04 o
   1   5  -2       69.90       69.82      3.65 o
   2   5  -2     1873.60     1977.82     14.72 o
   3   5  -2      942.23      952.05     10.40 o
   4   5  -2      927.27      991.42     14.96 o
   5   5  -2      617.20      642.07      8.82 o
   6   5  -2     1878.15     1871.42     34.05 o
   7   5  -2      264.67      251.94     12.01 o
   8   5  -2     1436.74     1358.33     29.26 o
   9   5  -2       73.31       75.71      8.59 o
  10   5  -2      139.11      124.38     10.07 o
  11   5  -2       41.53       43.34     11.99 o
  12   5  -2        3.12       -0.27      1.65 o
  13   5  -2      101.18       61.90     36.94 o
  14   5  -2       75.90       87.96     38.76 o
  15   5  -2       11.97        4.31     55.15 o
  16   5  -2        8.52       46.96     64.91 o
  17   5  -2        3.64       -3.90    103.74 o
  18   5  -2        9.77       31.63     48.50 o
   0   6  -2      316.81      315.72      5.12 o
   1   6  -2      335.04      307.38      4.84 o
   2   6  -2     1227.80     1208.76     11.82 o
   3   6  -2     5072.63     5159.14     42.93 o
   4   6  -2      378.42      396.39      5.71 o
   5   6  -2      720.92      751.69     10.76 o
   6   6  -2      769.15      793.80     11.86 o
   7   6  -2       49.35       32.44      8.76 o
   8   6  -2      367.05      393.42     14.05 o
   9   6  -2       14.05       12.38     11.42 o
  10   6  -2      254.68      262.81     17.59 o
  11   6  -2      104.26       91.06     12.83 o
  12   6  -2       40.91       39.75     26.72 o
  13   6  -2      155.81      156.44     41.57 o
  14   6  -2       10.48       23.47     41.88 o
  15   6  -2      167.08      161.01     41.26 o
  16   6  -2      136.32      157.69     40.94 o
  17   6  -2       20.89       42.49     51.30 o
   1   7  -2      125.26      126.71      3.99 o
   2   7  -2      449.29      452.82      8.08 o
   3   7  -2     1638.14     1647.79     13.61 o
   4   7  -2      235.97      241.24      5.62 o
   5   7  -2     1347.18     1380.90     11.71 o
   6   7  -2      842.08      867.78     13.08 o
   7   7  -2        8.41       11.03      8.44 o
   8   7  -2      440.11      442.26     13.59 o
   9   7  -2       26.17        8.14     10.65 o
  10   7  -2      211.89      191.13     13.75 o
  11   7  -2       93.94       98.08     16.81 o
  12   7  -2       35.08       31.81     18.80 o
  13   7  -2       18.02        1.52     19.49 o
  14   7  -2       44.36       35.11     35.37 o
  15   7  -2       30.34       39.83     38.77 o
  16   7  -2       11.95       30.33     41.69 o
  17   7  -2       33.32       45.22     51.05 o
   0   8  -2     1312.78     1385.88     27.07 o
   1   8  -2      810.95      757.91      7.46 o
   2   8  -2     2762.54     2854.06     26.49 o
   3   8  -2     1384.88     1405.47      8.50 o
   4   8  -2      275.50      272.39      5.22 o
   5   8  -2      283.84      254.00      5.84 o
   6   8  -2      742.32      763.61     10.47 o
   7   8  -2       51.13       51.71     10.08 o
   8   8  -2      104.27      104.76     10.78 o
   9   8  -2      229.62      243.97     12.47 o
  10   8  -2       48.79       27.52     13.15 o
  11   8  -2      209.24      174.20     18.23 o
  12   8  -2      110.82      136.24     19.92 o
  13   8  -2        3.51       10.94     14.54 o
  14   8  -2      128.60      167.63     29.17 o
  15   8  -2       81.32       78.04     38.42 o
  16   8  -2       26.09       32.84     40.12 o
  17   8  -2       24.07       33.14     47.49 o
   1   9  -2      103.30      102.29      7.07 o
   2   9  -2      307.97      326.63     11.13 o
   3   9  -2      187.14      178.51      7.56 o
   4   9  -2      255.42      252.33      5.36 o
   5   9  -2      227.19      241.61      6.16 o
   6   9  -2      262.02      268.88      7.76 o
   7   9  -2      340.45      319.46     11.65 o
   8   9  -2      699.53      656.53     15.69 o
   9   9  -2     2181.59     2145.48     26.21 o
  10   9  -2      473.95      429.97     15.54 o
  11   9  -2       30.10       43.15     15.93 o
  12   9  -2      106.57      112.61     19.59 o
  13   9  -2       66.61       70.18     24.54 o
  14   9  -2       76.26       88.06     29.75 o
  15   9  -2       18.67       44.65     42.71 o
  16   9  -2       38.25       57.75     48.67 o
  17   9  -2        5.41       21.80     52.30 o
   0  10  -2     3330.34     3408.92     45.20 o
   1  10  -2      196.73      220.36      8.28 o
   2  10  -2     1937.65     1873.79     18.97 o
   3  10  -2      210.66      188.85      7.89 o
   4  10  -2       43.15       50.98      5.19 o
   5  10  -2       41.87       41.53      5.60 o
   6  10  -2       19.97       18.70      6.55 o
   7  10  -2       30.55       27.70     10.77 o
   8  10  -2      392.32      384.76     13.75 o
   9  10  -2       98.92       94.56     12.74 o
  10  10  -2       62.83       62.82     15.07 o
  11  10  -2      284.90      273.74     15.77 o
  12  10  -2      242.46      279.58     20.21 o
  13  10  -2       48.54       69.05     26.85 o
  14  10  -2      105.47      138.52     27.69 o
  15  10  -2       86.94      122.43     33.80 o
  16  10  -2       56.36       78.81     48.28 o
  17  10  -2        1.38       -1.06     42.86 o
   1  11  -2       97.17      104.12      8.99 o
   2  11  -2       26.24       21.00      3.97 o
   3  11  -2       78.19       58.45      6.44 o
   4  11  -2       44.63       38.55      6.49 o
   5  11  -2     1145.51     1134.30     11.29 o
   6  11  -2       26.02       35.46      7.37 o
   7  11  -2       35.86       33.81      9.81 o
   8  11  -2      143.34      126.71     12.78 o
   9  11  -2      222.56      192.55     13.45 o
  10  11  -2       23.66       25.35     15.08 o
  11  11  -2      335.93      364.92     17.20 o
  12  11  -2       52.40       39.45     18.39 o
  13  11  -2       27.77       36.36     26.01 o
  14  11  -2        6.65       19.37     28.56 o
  15  11  -2        2.22        1.07      7.10 o
  16  11  -2        7.39       22.23     45.86 o
  17  11  -2       14.88       30.67     56.96 o
   0  12  -2     2854.88     2948.11     34.92 o
   1  12  -2      130.61      121.87      9.89 o
   2  12  -2      483.75      439.35      6.30 o
   3  12  -2      886.95      870.70     15.03 o
   4  12  -2      150.35      160.24      6.84 o
   5  12  -2      139.84      147.88      7.33 o
   6  12  -2      705.71      689.43     11.22 o
   7  12  -2      209.51      192.86     10.17 o
   8  12  -2       78.91       64.52     12.76 o
   9  12  -2       82.13       81.23     14.45 o
  10  12  -2        9.40       14.87     15.21 o
  11  12  -2      152.66      143.55     17.32 o
  12  12  -2       64.02       69.37     19.50 o
  13  12  -2       77.90      106.47     26.76 o
  14  12  -2       54.64       72.42     32.10 o
  15  12  -2       20.66       29.33     36.04 o
  16  12  -2       56.52       72.95     51.48 o
   1  13  -2      142.10      131.17      8.78 o
   2  13  -2      174.86      168.99      9.81 o
   3  13  -2      341.27      347.35      8.82 o
   4  13  -2      335.00      321.69      9.47 o
   5  13  -2      587.59      583.47     10.32 o
   6  13  -2      475.08      515.89     11.30 o
   7  13  -2      204.05      180.17     10.52 o
   8  13  -2      216.41      188.81     11.04 o
   9  13  -2      205.91      202.94     14.48 o
  10  13  -2      184.09      194.74     16.15 o
  11  13  -2      208.72      183.46     18.31 o
  12  13  -2       57.30       58.87     20.22 o
  13  13  -2       15.08       24.15     27.15 o
  14  13  -2       13.72       17.32     29.58 o
  15  13  -2       59.51       61.14     39.62 o
  16  13  -2       12.35       36.06     41.78 o
   0  14  -2      487.55      460.99     43.87 o
   1  14  -2      895.63      900.34     14.52 o
   2  14  -2      719.69      750.96     13.83 o
   3  14  -2      699.63      674.45      9.73 o
   4  14  -2       93.68       94.81      7.87 o
   5  14  -2       75.75       75.45      8.60 o
   6  14  -2      245.91      210.06     10.99 o
   7  14  -2       43.90       43.17     12.68 o
   8  14  -2      245.57      250.91     13.17 o
   9  14  -2       16.38       18.67     14.21 o
  10  14  -2       29.42       28.64     17.79 o
  11  14  -2       55.29       47.48     18.68 o
  12  14  -2        6.46        7.30     13.33 o
  13  14  -2      159.48      140.21     30.66 o
  14  14  -2       51.01       78.25     31.45 o
  15  14  -2        7.88       11.47     36.99 o
  16  14  -2        1.01       17.10     44.49 o
   1  15  -2      163.42      169.98      8.63 o
   2  15  -2      338.08      328.87     10.46 o
   3  15  -2        1.87        0.73      2.43 o
   4  15  -2      128.88      112.57      7.72 o
   5  15  -2      165.77      127.57     10.28 o
   6  15  -2      718.57      707.81     16.06 o
   7  15  -2      154.19      155.99     11.58 o
   8  15  -2      171.98      163.90     14.05 o
   9  15  -2        5.54       -0.11     11.91 o
  10  15  -2      136.50      133.98     15.71 o
  11  15  -2       62.21       73.58     16.84 o
  12  15  -2       40.51       41.12     23.65 o
  13  15  -2        0.75        7.14     24.00 o
  14  15  -2        3.62       17.33     33.42 o
  15  15  -2        6.00       29.97     38.39 o
  16  15  -2        2.70        4.48     37.47 o
   0  16  -2      468.28      462.35     20.69 o
   1  16  -2      382.60      423.77     10.85 o
   2  16  -2      206.56      166.47      9.72 o
   3  16  -2      330.07      327.65      6.98 o
   4  16  -2      249.81      200.94      9.83 o
   5  16  -2       26.80       26.39      9.83 o
   6  16  -2       87.12       59.15     12.84 o
   7  16  -2       39.61       36.64     12.49 o
   8  16  -2      251.24      215.29     15.28 o
   9  16  -2       13.24       26.42     15.19 o
  10  16  -2       22.41       23.58     15.81 o
  11  16  -2       17.94       13.32     18.82 o
  12  16  -2       27.22       45.40     22.13 o
  13  16  -2       49.27       62.96     26.51 o
  14  16  -2       93.38       96.71     36.17 o
  15  16  -2       17.63       25.83     41.88 o
  16  16  -2        6.18       23.41     75.88 o
   1  17  -2      273.89      247.96      9.82 o
   2  17  -2      247.25      231.96     10.71 o
   3  17  -2      192.74      174.46      9.33 o
   4  17  -2      390.09      377.23     12.55 o
   5  17  -2      509.69      491.30     13.89 o
   6  17  -2      215.87      248.33     13.85 o
   7  17  -2       13.81        4.71      7.52 o
   8  17  -2      349.58      353.29     13.69 o
   9  17  -2       15.33        7.63     17.06 o
  10  17  -2       61.61       40.35     19.00 o
  11  17  -2       21.53       34.68     21.74 o
  12  17  -2       42.72       48.88     24.88 o
  13  17  -2       22.87       26.13     27.73 o
  14  17  -2       54.38       70.49     37.78 o
  15  17  -2       13.78        3.61     34.03 o
  16  17  -2        5.21      -25.53    115.17 o
   0  18  -2      927.37      943.18     26.55 o
   1  18  -2     1380.85     1411.97     18.35 o
   2  18  -2        0.95        3.53      4.21 o
   3  18  -2      421.80      394.17     11.56 o
   4  18  -2        3.50       12.48     11.83 o
   5  18  -2      111.29      110.48     12.81 o
   6  18  -2      126.26      124.17     12.82 o
   7  18  -2      244.30      206.82     16.24 o
   8  18  -2        2.20        1.10      3.94 o
   9  18  -2       90.33       97.09     16.59 o
  10  18  -2       28.44       34.48     20.52 o
  11  18  -2        2.75        0.75      5.42 o
  12  18  -2       44.72       31.36     30.95 o
  13  18  -2       16.59       28.04     34.52 o
  14  18  -2        8.95        9.34     45.46 o
  15  18  -2        1.31       -5.68     33.01 o
  16  18  -2       13.90       11.74     86.63 o
   1  19  -2       27.78       27.48     10.18 o
   2  19  -2      198.00      198.59     11.24 o
   3  19  -2       13.90       16.37     10.62 o
   4  19  -2        3.32        2.89      4.43 o
   5  19  -2      248.67      258.03     13.40 o
   6  19  -2       43.93       30.33     12.96 o
   7  19  -2       34.40       22.59     17.85 o
   8  19  -2       63.41       74.12     16.80 o
   9  19  -2       48.78       52.81     17.83 o
  10  19  -2        9.45        4.79     11.41 o
  11  19  -2      102.59      133.42     25.69 o
  12  19  -2       43.96       31.82     30.94 o
  13  19  -2        2.16      -15.81     42.81 o
  14  19  -2       42.40       49.76     55.97 o
  15  19  -2       10.58       32.64     88.15 o
   0  20  -2      122.60      137.79     16.35 o
   1  20  -2      181.58      182.94     11.79 o
   2  20  -2      773.04      782.20     16.86 o
   3  20  -2       94.91       72.94     12.69 o
   4  20  -2       50.90       47.78     14.15 o
   5  20  -2      119.52      111.09     13.54 o
   6  20  -2        0.27       -2.17      8.75 o
   7  20  -2       49.35       38.73     16.56 o
   8  20  -2      105.37      112.43     18.94 o
   9  20  -2        5.81        4.74     17.20 o
  10  20  -2        4.18       -3.02     17.33 o
  11  20  -2       29.10       20.50     27.23 o
  12  20  -2       17.42       30.98     36.10 o
  13  20  -2       23.84       50.83     44.74 o
  14  20  -2       68.01      101.47     56.10 o
  15  20  -2        0.59       15.08     95.13 o
   1  21  -2      115.14      101.05     12.06 o
   2  21  -2      149.53      117.43     13.80 o
   3  21  -2       54.41       51.91     15.07 o
   4  21  -2       88.60       89.66     15.59 o
   5  21  -2      245.09      224.96     15.00 o
   6  21  -2       11.57       16.82     15.30 o
   7  21  -2      137.97      144.29     16.74 o
   8  21  -2       27.40       37.21     17.13 o
   9  21  -2      338.31      362.88     20.51 o
  10  21  -2       46.74       73.11     22.23 o
  11  21  -2        3.99        3.57     18.96 o
  12  21  -2       23.19       32.63     32.94 o
  13  21  -2        3.05        8.39     54.44 o
  14  21  -2       10.58        7.54     33.63 o
   0  22  -2      140.80      153.80     20.54 o
   1  22  -2      118.15      109.98     13.85 o
   2  22  -2      260.34      257.62     14.74 o
   3  22  -2       30.94       34.61     17.76 o
   4  22  -2       22.20       26.07     15.93 o
   5  22  -2        6.11       -2.31      9.39 o
   6  22  -2      122.21      143.49     16.18 o
   7  22  -2       10.63       19.63     21.02 o
   8  22  -2       15.88       28.44     19.19 o
   9  22  -2       80.74      100.04     21.23 o
  10  22  -2        8.60       24.46     15.70 o
  11  22  -2       50.82       86.34     32.14 o
  12  22  -2       25.38       43.78     38.73 o
  13  22  -2        3.46       10.30     45.39 o
  14  22  -2       14.76       53.40     65.80 o
   1  23  -2        5.52        8.70     15.18 o
   2  23  -2       29.36       27.94     16.43 o
   3  23  -2       52.82       67.99     17.56 o
   4  23  -2      202.80      220.43     17.61 o
   5  23  -2      103.98      112.12     17.50 o
   6  23  -2       20.87       22.14     18.24 o
   7  23  -2        7.79        1.96      5.90 o
   8  23  -2      184.35      220.40     20.01 o
   9  23  -2       72.98      112.32     22.20 o
  10  23  -2      155.50      173.68     27.06 o
  11  23  -2       75.89      102.70     31.91 o
  12  23  -2        1.15        4.31     31.56 o
  13  23  -2       15.06       24.28     58.17 o
   0  24  -2      178.12      156.06     21.97 o
   1  24  -2       14.20       12.82     15.41 o
   2  24  -2       55.21       52.93     18.55 o
   3  24  -2       64.22       84.26     17.96 o
   4  24  -2        2.76       -1.49     14.80 o
   5  24  -2        1.32        1.48     19.00 o
   6  24  -2      101.99      112.68     18.86 o
   7  24  -2        0.69       -4.00     12.71 o
   8  24  -2       36.73       39.84     25.10 o
   9  24  -2        0.73      -10.85     21.35 o
  10  24  -2       21.20       31.81     28.95 o
  11  24  -2       48.71      108.26     38.42 o
  12  24  -2        9.48        8.19     17.88 o
  13  24  -2       37.85       57.05     84.50 o
   1  25  -2        4.28        1.27     10.70 o
   2  25  -2      127.95      147.31     21.13 o
   3  25  -2       51.37       62.30     19.85 o
   4  25  -2       23.23        2.87     28.09 o
   5  25  -2       40.73       34.18     21.26 o
   6  25  -2      137.80      169.83     20.12 o
   7  25  -2       23.41       28.18     23.99 o
   8  25  -2       45.92       45.71     25.63 o
   9  25  -2       30.98       44.71     24.47 o
  10  25  -2       41.06       57.14     32.56 o
  11  25  -2        4.21       -0.47     11.09 o
  12  25  -2        3.44        8.94     88.06 o
   0  26  -2        0.49       -0.67     13.40 o
   1  26  -2       43.43       57.60     21.17 o
   2  26  -2        2.03        0.19     29.86 o
   3  26  -2      113.33      121.65     22.82 o
   4  26  -2       51.93       64.02     23.02 o
   5  26  -2       65.62       82.80     22.11 o
   6  26  -2       59.52       50.65     24.90 o
   7  26  -2        9.25        0.75      6.05 o
   8  26  -2       10.60       12.84     28.77 o
   9  26  -2        0.17       20.42     31.51 o
  10  26  -2        0.55        3.93     10.10 o
  11  26  -2        9.93       16.32     84.99 o
   1  27  -2        1.60       15.74     23.65 o
   2  27  -2        4.09       -9.62     20.08 o
   3  27  -2       63.04       97.45     24.84 o
   4  27  -2        6.71       10.45     24.61 o
   5  27  -2       43.71       38.08     25.41 o
   6  27  -2       86.68      133.97     27.48 o
   7  27  -2        8.67       18.41     22.72 o
   8  27  -2       63.68       57.92     34.25 o
   9  27  -2        5.28       21.79     34.12 o
  10  27  -2        1.76       14.33     87.22 o
   0  28  -2       12.21       21.59     32.55 o
   1  28  -2        6.32        0.67      3.67 o
   2  28  -2        8.87       24.92     31.18 o
   3  28  -2      109.27      129.66     27.22 o
   4  28  -2       12.12       27.28     27.00 o
   5  28  -2       33.37       42.28     30.98 o
   6  28  -2        1.39        3.67     43.44 o
   7  28  -2        0.94       -1.31     20.58 o
   8  28  -2       31.04       44.38     58.15 o
   9  28  -2        9.33        3.36     39.76 o
   1  29  -2        8.90       32.76     37.65 o
   2  29  -2       25.78       33.54     34.19 o
   3  29  -2       10.99        4.48     10.52 o
   4  29  -2       15.85       23.76     35.15 o
   5  29  -2       19.46        7.45     38.34 o
   6  29  -2        4.50       -2.10     15.13 o
   7  29  -2        9.83       31.36     36.80 o
   8  29  -2        4.49        0.05      9.71 o
   0  30  -2      260.30      358.12     44.71 o
   1  30  -2       54.01       77.22     39.68 o
   2  30  -2       11.53       31.70     35.81 o
   3  30  -2        1.74       -0.70     17.49 o
   4  30  -2        4.30        6.62     24.71 o
   5  30  -2       17.03       29.35     33.70 o
   6  30  -2        0.03       -2.80     12.35 o
   7  30  -2        0.77      -14.26     47.38 o
   8  30  -2        2.37      -34.39    108.14 o
   1  31  -2        4.44       27.23     42.72 o
   2  31  -2        9.96        9.72     19.96 o
   3  31  -2       37.84       39.60     39.50 o
   4  31  -2        5.04       -6.02     18.76 o
   5  31  -2        6.92       27.15     50.90 o
   6  31  -2        3.67       -0.69      7.74 o
   0  32  -2       83.83      109.67     71.76 o
   1  32  -2       29.83       50.89     55.63 o
   2  32  -2       31.56       51.79     62.48 o
   3  32  -2        0.42        9.62     79.13 o
   4  32  -2        2.86       31.34     78.81 o
   2   0  -1     1428.04     1364.48     11.99 o
   4   0  -1     1812.88     1883.02     15.52 o
   6   0  -1     8227.62     8448.22     41.77 o
   8   0  -1     1970.85     2011.34     52.68 o
  10   0  -1     1170.76     1257.86     20.64 o
  12   0  -1      117.68      139.27     17.45 o
  14   0  -1       65.16       65.55     24.42 o
  16   0  -1       28.01       30.14     56.77 o
  18   0  -1        0.37        0.95     29.50 o
   2   1  -1     1471.18     1447.38     11.29 o
   3   1  -1     5512.67     5410.86     22.92 o
   4   1  -1     4920.41     4787.42     17.60 o
   5   1  -1      966.90      924.60     12.02 o
   6   1  -1      104.24      112.05      5.60 o
   7   1  -1      214.71      222.15      7.24 o
   8   1  -1      375.28      393.20      6.51 o
   9   1  -1       31.94       32.90      6.62 o
  10   1  -1       28.01       32.64      8.48 o
  11   1  -1      277.90      271.17     12.90 o
  12   1  -1      282.06      280.23     14.27 o
  13   1  -1        3.21        0.53      8.13 o
  14   1  -1       84.17       69.99     16.75 o
  15   1  -1       13.07       21.70     28.89 o
  16   1  -1       17.75       28.62     40.82 o
  17   1  -1       99.79      125.07     40.03 o
  18   1  -1       74.39       78.00     68.21 o
   2   2  -1     6534.70     6172.54     30.14 o
   3   2  -1     4820.16     4630.38     27.49 o
   4   2  -1     6650.99     6536.67     48.01 o
   5   2  -1      268.13      240.10      7.18 o
   6   2  -1      183.56      148.63      6.17 o
   7   2  -1      952.31      978.96     12.49 o
   8   2  -1      608.75      558.09     14.18 o
   9   2  -1      594.00      597.70     12.51 o
  10   2  -1       65.84       57.70      7.74 o
  11   2  -1       31.66       31.65     11.46 o
  12   2  -1       98.61      106.98     14.28 o
  13   2  -1       99.21       97.10     16.78 o
  14   2  -1      173.96      160.08     15.45 o
  15   2  -1       18.43       35.95     30.56 o
  16   2  -1        2.46       26.53     60.16 o
  17   2  -1       24.01       19.61     65.88 o
  18   2  -1       22.50       49.53     67.34 o
   1   3  -1     4126.69     4008.90     29.45 o
   2   3  -1     8292.54     7839.76     36.35 o
   3   3  -1     1254.57     1262.51     15.26 o
   4   3  -1     1291.34     1297.43     15.32 o
   5   3  -1     2202.02     2256.24     21.38 o
   6   3  -1       84.60       86.08      5.36 o
   7   3  -1       77.86       70.35      6.44 o
   8   3  -1       49.35       48.99      7.39 o
   9   3  -1       36.04       42.09      5.98 o
  10   3  -1       56.23       57.60      6.14 o
  11   3  -1       14.94       15.48     12.29 o
  12   3  -1       96.82       82.65     14.90 o
  13   3  -1      462.16      439.07     17.69 o
  14   3  -1       32.29       36.75     20.92 o
  15   3  -1       81.37       60.07     42.80 o
  16   3  -1       42.51       88.31     56.40 o
  17   3  -1       12.23       -4.00     27.48 o
  18   3  -1        3.40       -3.90    265.17 o
   1   4  -1     3165.13     3127.46     21.47 o
   2   4  -1     4009.30     4118.08     19.19 o
   3   4  -1     4996.77     4817.39     61.13 o
   4   4  -1      796.39      830.31      8.98 o
   5   4  -1     1247.85     1187.89     20.62 o
   6   4  -1      418.51      439.66      8.97 o
   7   4  -1      165.60      163.58      8.58 o
   8   4  -1       85.49       83.94      8.63 o
   9   4  -1      940.56      962.24     17.35 o
  10   4  -1      157.36      146.29     10.73 o
  11   4  -1      476.07      458.22     17.22 o
  12   4  -1       71.19       61.60     15.65 o
  13   4  -1       77.86       59.02     18.25 o
  14   4  -1       14.84       20.57     21.76 o
  15   4  -1       26.90       15.02     36.98 o
  16   4  -1        5.36       23.12     46.15 o
  17   4  -1       35.97       39.38     54.66 o
  18   4  -1        3.09       18.39     66.97 o
   0   5  -1     5046.37     4819.19     63.31 o
   1   5  -1      734.75      747.43      8.41 o
   2   5  -1     6694.02     6543.58     43.58 o
   3   5  -1      124.44      130.10      4.57 o
   4   5  -1      442.82      452.77      7.88 o
   5   5  -1      311.46      342.53      7.73 o
   6   5  -1     1182.97     1199.94     19.86 o
   7   5  -1      440.21      475.81     11.29 o
   8   5  -1       38.14       37.25      7.51 o
   9   5  -1       11.61       15.07      9.56 o
  10   5  -1       24.96       22.89     12.01 o
  11   5  -1       62.58       68.52     13.38 o
  12   5  -1      294.29      307.03     17.83 o
  13   5  -1        4.57        9.11     21.93 o
  14   5  -1      559.85      550.14     38.40 o
  15   5  -1       49.93       32.46     44.58 o
  16   5  -1       50.87       27.28     55.43 o
  17   5  -1       91.51      113.07     67.99 o
  18   5  -1        9.73       10.47     56.92 o
   1   6  -1      328.38      328.43      6.54 o
   2   6  -1     1525.78     1498.76     13.27 o
   3   6  -1      450.70      462.02      7.55 o
   4   6  -1      558.35      587.49     11.99 o
   5   6  -1     3593.69     3571.07     38.35 o
   6   6  -1     1407.79     1391.28     13.57 o
   7   6  -1      735.05      713.02     11.95 o
   8   6  -1      191.96      188.03     11.65 o
   9   6  -1      543.71      531.28     14.46 o
  10   6  -1      120.52      116.75     11.46 o
  11   6  -1      416.02      434.33     15.17 o
  12   6  -1      184.43      169.87     15.26 o
  13   6  -1        4.32        3.32     20.15 o
  14   6  -1        3.21       18.47     42.45 o
  15   6  -1       28.61       15.17     52.86 o
  16   6  -1       11.74       16.41     39.28 o
  17   6  -1       39.77       42.38     44.58 o
  18   6  -1        7.30       27.42     51.70 o
   0   7  -1     6977.02     6826.83     58.03 o
   1   7  -1      234.44      219.44      4.22 o
   2   7  -1     1142.81     1167.20     15.23 o
   3   7  -1      540.05      519.44      8.52 o
   4   7  -1     2314.76     2639.46     40.92 o
   5   7  -1     2228.36     2225.28     33.64 o
   6   7  -1     1843.23     1919.59     16.42 o
   7   7  -1      391.98      364.54      9.03 o
   8   7  -1       11.27       15.12      7.33 o
   9   7  -1      205.24      173.82     12.02 o
  10   7  -1      321.18      290.35     12.11 o
  11   7  -1      928.85      963.76     18.47 o
  12   7  -1      158.07      141.23     14.47 o
  13   7  -1        0.71       13.92     19.48 o
  14   7  -1      114.82      123.21     35.44 o
  15   7  -1       25.71       16.14     36.04 o
  16   7  -1      138.95      140.88     37.57 o
  17   7  -1       16.33       46.06     48.00 o
  18   7  -1       22.68       37.45     58.63 o
   1   8  -1      566.89      483.95      6.54 o
   2   8  -1      713.09      763.71     15.87 o
   3   8  -1     1090.96     1109.74     18.41 o
   4   8  -1      235.59      222.32      7.66 o
   5   8  -1     3652.81     3885.85     46.39 o
   6   8  -1     2130.91     2041.61     17.34 o
   7   8  -1      138.82      133.51      7.27 o
   8   8  -1      615.60      582.81     11.57 o
   9   8  -1      378.91      363.13     11.58 o
  10   8  -1      138.31      132.48     12.08 o
  11   8  -1      661.37      697.65     16.44 o
  12   8  -1      112.95      103.55     13.98 o
  13   8  -1       36.24       31.44     17.00 o
  14   8  -1       34.78       31.86     31.25 o
  15   8  -1       26.73       39.69     34.58 o
  16   8  -1       33.69       64.37     46.48 o
  17   8  -1       41.10       35.76     47.80 o
  18   8  -1        2.38       -9.12     38.72 o
   0   9  -1     1703.49     1762.09     22.74 o
   1   9  -1      818.26      809.65      9.11 o
   2   9  -1       78.79       78.23      4.47 o
   3   9  -1     4981.59     5200.12     28.77 o
   4   9  -1      805.29      908.16     18.03 o
   5   9  -1      517.96      498.13     10.66 o
   6   9  -1       71.47       63.62      8.34 o
   7   9  -1      157.68      159.03      7.94 o
   8   9  -1      289.88      303.62      9.58 o
   9   9  -1        0.29        2.25      8.24 o
  10   9  -1      249.47      237.06     10.34 o
  11   9  -1       88.18       77.21     13.10 o
  12   9  -1        1.05        4.91     16.32 o
  13   9  -1      106.17       97.18     17.89 o
  14   9  -1       73.79       95.85     25.43 o
  15   9  -1       74.06       78.49     36.47 o
  16   9  -1        7.88       14.44     41.80 o
  17   9  -1       22.14       46.58     55.03 o
   1  10  -1      407.30      399.04      6.44 o
   2  10  -1     1296.67     1345.76     17.01 o
   3  10  -1      164.76      190.19      9.75 o
   4  10  -1       62.30       39.97      6.54 o
   5  10  -1       89.25       81.03      7.92 o
   6  10  -1      804.02      793.55     14.33 o
   7  10  -1      177.31      182.02     11.98 o
   8  10  -1     2431.21     2527.58     22.69 o
   9  10  -1     1627.67     1641.31     18.87 o
  10  10  -1      402.12      421.38     14.52 o
  11  10  -1       87.92       70.58     14.27 o
  12  10  -1        1.16       13.65     16.57 o
  13  10  -1       51.66       56.56     17.89 o
  14  10  -1       20.84       32.62     25.68 o
  15  10  -1        8.84       27.11     41.94 o
  16  10  -1       10.95       14.17     26.72 o
  17  10  -1       44.40       48.14     53.37 o
   0  11  -1      709.61      714.49     16.94 o
   1  11  -1     1185.33     1280.49     10.92 o
   2  11  -1     1816.08     1983.61     14.68 o
   3  11  -1      667.52      635.00      9.99 o
   4  11  -1       73.89       66.38      8.42 o
   5  11  -1      874.26      847.82     16.67 o
   6  11  -1      130.33      111.37      9.81 o
   7  11  -1      304.57      283.53     11.36 o
   8  11  -1       56.68       45.82     10.41 o
   9  11  -1      144.25      150.44     10.01 o
  10  11  -1        3.67        1.24      2.44 o
  11  11  -1      123.07      121.92     12.57 o
  12  11  -1       35.11       31.68     15.16 o
  13  11  -1       16.01        9.58     21.50 o
  14  11  -1       19.65       18.96     28.45 o
  15  11  -1       20.70       20.58     28.67 o
  16  11  -1       37.86       57.39     44.52 o
  17  11  -1       38.42       69.14     48.36 o
   1  12  -1      126.67      152.89      5.36 o
   2  12  -1       69.60       71.47      5.70 o
   3  12  -1      374.73      385.51      8.11 o
   4  12  -1       32.18       29.46      6.98 o
   5  12  -1      203.82      175.02     12.75 o
   6  12  -1     1229.38     1153.27     20.79 o
   7  12  -1      154.01      148.39     10.76 o
   8  12  -1     1018.67     1063.45     21.13 o
   9  12  -1      415.94      401.08     13.31 o
  10  12  -1      150.70      141.26     18.58 o
  11  12  -1       92.22       80.82     13.90 o
  12  12  -1       53.85       52.83     17.88 o
  13  12  -1       18.89        9.49     12.85 o
  14  12  -1       55.76       51.67     25.40 o
  15  12  -1       28.12       39.79     29.95 o
  16  12  -1        6.70        6.18     20.22 o
  17  12  -1        7.84       16.59     54.26 o
   0  13  -1     2287.91     2440.35     65.16 o
   1  13  -1      283.54      247.59      6.51 o
   2  13  -1      991.56      986.99     10.98 o
   3  13  -1     1235.80     1338.95     33.93 o
   4  13  -1       10.34        5.41      6.98 o
   5  13  -1      287.38      259.35     11.74 o
   6  13  -1       13.75       14.61     12.65 o
   7  13  -1       80.73       96.87     13.72 o
   8  13  -1      280.72      263.27     11.95 o
   9  13  -1       58.56       51.57     13.72 o
  10  13  -1       50.06       29.51     13.72 o
  11  13  -1       23.46       33.43     15.56 o
  12  13  -1       23.08       10.11     21.34 o
  13  13  -1       91.14      100.33     25.63 o
  14  13  -1      134.17      139.96     29.32 o
  15  13  -1       46.72       43.21     35.71 o
  16  13  -1        2.69       11.51     29.30 o
  17  13  -1       25.11       48.50     57.18 o
   1  14  -1        4.29        7.95      5.29 o
   2  14  -1      129.43      138.21      6.41 o
   3  14  -1     1266.78     1225.65     14.40 o
   4  14  -1       21.80       25.38      8.35 o
   5  14  -1      828.42      769.89     14.79 o
   6  14  -1       67.17       75.31     14.56 o
   7  14  -1       55.66       51.88     12.83 o
   8  14  -1      336.18      324.76     13.53 o
   9  14  -1      189.20      200.47     13.72 o
  10  14  -1       64.85       48.88     15.77 o
  11  14  -1      100.09      122.55     16.48 o
  12  14  -1        4.86        8.09     23.15 o
  13  14  -1        7.87       17.57     30.19 o
  14  14  -1       81.08       98.43     31.71 o
  15  14  -1       17.57       28.16     37.15 o
  16  14  -1       40.79       70.49     40.53 o
   0  15  -1     2985.59     2938.08     30.20 o
   1  15  -1      287.05      291.56      8.80 o
   2  15  -1      445.26      435.83      8.24 o
   3  15  -1      250.07      212.27      8.24 o
   4  15  -1      161.88      177.61     11.26 o
   5  15  -1      104.15      106.43      9.73 o
   6  15  -1       23.18       29.97     14.84 o
   7  15  -1       72.04       63.66     14.29 o
   8  15  -1      178.57      168.58     13.17 o
   9  15  -1       54.93       45.48     13.65 o
  10  15  -1      247.75      260.80     16.61 o
  11  15  -1        2.73        3.91     19.12 o
  12  15  -1       49.62       40.58     22.63 o
  13  15  -1       19.60       41.13     27.44 o
  14  15  -1      177.72      209.93     32.21 o
  15  15  -1       21.72       33.06     40.08 o
  16  15  -1       30.63       52.11     44.31 o
   1  16  -1      389.12      402.60     10.04 o
   2  16  -1      292.94      272.21      7.64 o
   3  16  -1      462.48      457.84      9.81 o
   4  16  -1      199.05      182.92     14.19 o
   5  16  -1      115.45      129.18     11.35 o
   6  16  -1      298.01      252.89     13.83 o
   7  16  -1       17.08       27.62     14.57 o
   8  16  -1       49.93       49.30     13.89 o
   9  16  -1      147.87      168.31     14.82 o
  10  16  -1       15.92       15.03     17.35 o
  11  16  -1      170.71      153.88     19.21 o
  12  16  -1        9.43        6.39     28.92 o
  13  16  -1       77.63       86.65     30.23 o
  14  16  -1       17.71       27.94     31.87 o
  15  16  -1        1.51       -0.91     27.44 o
  16  16  -1        2.50        5.86     54.44 o
   0  17  -1     1359.55     1310.84     37.28 o
   1  17  -1      122.90      116.55      8.39 o
   2  17  -1     1188.29     1193.93     12.92 o
   3  17  -1      630.02      639.16     11.43 o
   4  17  -1      344.95      318.71     12.48 o
   5  17  -1      113.84       85.65     11.46 o
   6  17  -1      109.78       91.10     13.70 o
   7  17  -1      265.93      227.24     20.22 o
   8  17  -1       12.44        7.14     13.07 o
   9  17  -1        0.16        8.65     16.53 o
  10  17  -1       43.21       24.54     18.23 o
  11  17  -1      106.74      101.44     24.12 o
  12  17  -1        1.41       11.60     26.12 o
  13  17  -1       25.27       23.01     29.08 o
  14  17  -1       58.95       89.45     35.03 o
  15  17  -1        1.20        3.15     11.23 o
   1  18  -1      734.35      699.32     12.78 o
   2  18  -1       36.24       40.50      8.23 o
   3  18  -1      135.82      140.46     10.51 o
   4  18  -1       51.90       44.09     12.97 o
   5  18  -1      452.02      432.22     14.09 o
   6  18  -1      354.70      375.33     15.86 o
   7  18  -1       23.26       31.05     17.00 o
   8  18  -1      156.70      148.21     17.90 o
   9  18  -1      148.91      153.09     17.50 o
  10  18  -1       28.42       45.48     19.93 o
  11  18  -1      254.35      264.52     24.26 o
  12  18  -1        9.11       20.94     35.39 o
  13  18  -1        1.27       -2.00     31.68 o
  14  18  -1        3.32       14.43     49.84 o
  15  18  -1        5.36        1.03     17.53 o
   0  19  -1     1335.24     1390.22     24.24 o
   1  19  -1       25.09       23.62      9.27 o
   2  19  -1      149.29      136.02      9.67 o
   3  19  -1      415.11      421.46     12.74 o
   4  19  -1       22.54       20.21     13.07 o
   5  19  -1       16.43       15.68     12.73 o
   6  19  -1       79.65      113.97     15.20 o
   7  19  -1      160.12      124.62     17.32 o
   8  19  -1       64.28       48.14     15.89 o
   9  19  -1       75.02       71.85     19.10 o
  10  19  -1       31.47       63.09     20.43 o
  11  19  -1       72.41      100.26     27.15 o
  12  19  -1       27.72       41.53     30.93 o
  13  19  -1       12.64       10.94     51.01 o
  14  19  -1        5.16        2.99     25.56 o
  15  19  -1        2.41        4.49     43.65 o
   1  20  -1      124.03      124.34      9.86 o
   2  20  -1       69.06       73.00     11.84 o
   3  20  -1       16.92       18.70     12.47 o
   4  20  -1       42.36       43.16     14.04 o
   5  20  -1        3.73        8.36     13.41 o
   6  20  -1      126.20      139.42     16.87 o
   7  20  -1       40.45       37.25     17.90 o
   8  20  -1      717.42      712.72     19.38 o
   9  20  -1       64.65       48.12     17.22 o
  10  20  -1       73.56       83.58     26.51 o
  11  20  -1      239.47      337.34     29.73 o
  12  20  -1       18.44       23.43     36.10 o
  13  20  -1       12.09       36.00     59.11 o
  14  20  -1       16.67       28.45     41.30 o
  15  20  -1        2.40        2.67     18.23 o
   0  21  -1      277.95      308.36     14.97 o
   1  21  -1      578.01      605.56     13.13 o
   2  21  -1      233.47      220.03     12.81 o
   3  21  -1      382.99      359.07     13.48 o
   4  21  -1       33.38       41.15     15.16 o
   5  21  -1      126.88      119.19     13.01 o
   6  21  -1       39.00       49.63     16.42 o
   7  21  -1        6.30       -5.08     15.51 o
   8  21  -1       56.89       63.39     19.34 o
   9  21  -1       12.99       25.45     19.84 o
  10  21  -1        2.54       -1.97     10.06 o
  11  21  -1       36.98       52.00     31.18 o
  12  21  -1       24.34       26.77     36.10 o
  13  21  -1       16.17       24.00     40.86 o
  14  21  -1        1.66      -10.58     25.45 o
  15  21  -1       16.67       26.97     80.66 o
   1  22  -1       29.80       39.01     12.13 o
   2  22  -1       36.13       42.09     13.24 o
   3  22  -1       30.00       17.24     15.09 o
   4  22  -1       56.60       50.59     14.81 o
   5  22  -1      110.92      109.18     15.66 o
   6  22  -1      385.81      454.54     18.74 o
   7  22  -1       55.05       64.01     17.82 o
   8  22  -1      108.44      106.17     21.08 o
   9  22  -1       24.61       27.00     18.47 o
  10  22  -1       26.58       31.02     27.84 o
  11  22  -1       75.27       87.59     30.07 o
  12  22  -1       40.17       72.93     32.13 o
  13  22  -1        7.49        7.26     37.90 o
  14  22  -1       10.88       13.61     85.78 o
   0  23  -1      514.79      521.70     19.07 o
   1  23  -1       51.13       55.33     13.56 o
   2  23  -1        6.69       12.30      9.70 o
   3  23  -1      168.39      204.71     17.71 o
   4  23  -1        3.23        3.15     15.25 o
   5  23  -1      308.57      307.20     16.96 o
   6  23  -1       52.32       40.73     20.83 o
   7  23  -1        9.77       11.55     13.76 o
   8  23  -1       43.60       59.29     23.72 o
   9  23  -1        6.18        6.77     22.75 o
  10  23  -1       28.50       32.53     27.62 o
  11  23  -1       66.31      100.75     29.88 o
  12  23  -1       35.04       50.27     35.79 o
  13  23  -1       13.11       34.36     39.42 o
  14  23  -1       11.32       12.88     62.22 o
   1  24  -1        0.22        1.88      3.87 o
   2  24  -1       25.30       27.75     16.73 o
   3  24  -1       43.46       39.39     17.42 o
   4  24  -1        7.07       12.34     18.60 o
   5  24  -1      149.32      177.48     17.76 o
   6  24  -1       47.53       48.48     20.12 o
   7  24  -1        9.83       19.84     24.33 o
   8  24  -1       35.44       54.47     22.87 o
   9  24  -1       87.21      111.26     31.00 o
  10  24  -1       24.02       60.80     29.73 o
  11  24  -1        0.27       10.02     32.60 o
  12  24  -1        3.14       -1.96     28.25 o
  13  24  -1        0.40       20.55     63.42 o
   0  25  -1       79.01      101.29     20.58 o
   1  25  -1       27.04       40.15     17.98 o
   2  25  -1      170.05      132.46     17.66 o
   3  25  -1        6.65       16.48     19.85 o
   4  25  -1        1.38        0.30      2.42 o
   5  25  -1       77.52       63.36     20.06 o
   6  25  -1        7.99        3.87     19.73 o
   7  25  -1        7.64       13.31     25.09 o
   8  25  -1       88.90      110.48     22.95 o
   9  25  -1        8.75       38.17     32.23 o
  10  25  -1       20.92       47.59     38.69 o
  11  25  -1        0.72       -7.36     38.17 o
  12  25  -1       24.70       38.47     43.79 o
  13  25  -1        4.89       27.23     64.36 o
   1  26  -1        9.87       17.71     18.99 o
   2  26  -1       23.34       37.13     19.26 o
   3  26  -1       65.03       49.86     27.69 o
   4  26  -1       10.09       18.29     27.24 o
   5  26  -1       26.32       37.29     23.69 o
   6  26  -1       61.51       78.75     31.11 o
   7  26  -1       14.26       31.74     30.37 o
   8  26  -1        7.02        4.76     16.24 o
   9  26  -1      178.06      217.92     36.98 o
  10  26  -1       15.44       13.56     24.47 o
  11  26  -1       42.94       58.98     43.18 o
  12  26  -1       20.21        9.84     64.89 o
   0  27  -1      216.73      247.03     29.56 o
   1  27  -1        2.68       -2.87     20.23 o
   2  27  -1      144.08      156.24     26.15 o
   3  27  -1        9.30       16.75     26.58 o
   4  27  -1       38.70       26.30     29.08 o
   5  27  -1       26.55       27.69     27.24 o
   6  27  -1       22.61       62.33     29.15 o
   7  27  -1       30.28       49.99     37.26 o
   8  27  -1       50.66       68.50     40.89 o
   9  27  -1       13.09       33.88     53.81 o
  10  27  -1       10.38       50.16     41.42 o
  11  27  -1       48.60       79.42     62.99 o
   1  28  -1        0.86        9.80     25.78 o
   2  28  -1       66.48       72.92     26.02 o
   3  28  -1       73.32      124.70     30.88 o
   4  28  -1       17.99       14.54     31.44 o
   5  28  -1       48.73       57.21     29.62 o
   6  28  -1       26.89       15.45     42.73 o
   7  28  -1       38.79       55.45     38.55 o
   8  28  -1       20.92       33.31     40.31 o
   9  28  -1       26.70       46.12     45.50 o
  10  28  -1       55.11       41.36     55.58 o
   0  29  -1        5.02       40.88     42.28 o
   1  29  -1      149.31      190.64     28.99 o
   2  29  -1       18.89       17.06     28.19 o
   3  29  -1        4.86       23.19     35.42 o
   4  29  -1       10.18       20.82     36.97 o
   5  29  -1        4.97        7.13     10.52 o
   6  29  -1       29.06       27.76     36.92 o
   7  29  -1        2.12       17.05     45.62 o
   8  29  -1        0.90       -6.93     21.58 o
   9  29  -1        0.00       11.05    392.22 o
   1  30  -1        2.34       -2.21     28.39 o
   2  30  -1        0.73        5.22     36.84 o
   3  30  -1        3.50       19.23     38.43 o
   4  30  -1       15.35       25.78     32.37 o
   5  30  -1       15.27       24.42     37.18 o
   6  30  -1       84.90       93.20     43.58 o
   7  30  -1       37.87       52.99     60.71 o
   8  30  -1       48.19       40.84     88.10 o
   0  31  -1       32.05       49.00     52.10 o
   1  31  -1        2.62        8.94     34.20 o
   2  31  -1        0.40       12.85     40.32 o
   3  31  -1       78.46      139.91     40.99 o
   4  31  -1        4.43        2.61     35.95 o
   5  31  -1        3.54        3.87     32.03 o
   6  31  -1        4.56        4.10     59.48 o
   1  32  -1        2.24       13.38     38.54 o
   2  32  -1       57.15       66.88     44.78 o
   3  32  -1        2.01        7.87     40.09 o
   4  32  -1       53.55       80.32     40.98 o
   5  32  -1        1.62       10.56     83.05 o
   0  33  -1        3.88      -21.25     62.68 o
   1  33  -1        2.12        0.16     19.21 o
   2  33  -1        0.09       -6.85     46.15 o
   3  33  -1       30.41       27.66     80.90 o
   4  33  -1        2.50       47.58     98.63 o
   4   0   0     3680.64     3575.76     39.95 o
   6   0   0      472.64      508.88     25.25 o
   8   0   0      528.72      613.56     15.42 o
  10   0   0      337.06      299.28     23.42 o
  12   0   0       47.96       47.17     31.27 o
  14   0   0        1.34        0.87      5.65 o
  16   0   0       79.03       69.16     34.01 o
  18   0   0      244.60      222.37     61.82 o
   3   1   0      732.39      635.20     14.35 o
   4   1   0      301.12      281.18      6.63 o
   5   1   0     1934.40     1939.31     21.94 o
   6   1   0     1263.96     1432.21     19.76 o
   7   1   0        3.11        5.82      8.55 o
   8   1   0       20.28       24.32      8.24 o
   9   1   0      238.00      214.03     10.67 o
  10   1   0       12.79       15.93     10.86 o
  11   1   0     1255.56     1214.73     31.74 o
  12   1   0      102.28      122.24     14.91 o
  13   1   0       18.72       36.85     17.73 o
  14   1   0        0.92        0.56      2.74 o
  15   1   0        6.41       18.44     19.69 o
  16   1   0       33.08       44.55     23.72 o
  17   1   0       10.35       17.79     44.22 o
  18   1   0       10.92       47.55     45.35 o
  19   1   0        2.12       19.20     80.89 o
   3   2   0     8436.53     8025.38     23.68 o
   4   2   0     2997.37     3016.81     28.70 o
   5   2   0       49.19       47.19      3.79 o
   6   2   0       25.24       23.79      4.17 o
   7   2   0      113.93      113.58      5.96 o
   8   2   0      685.05      752.82     15.39 o
   9   2   0      737.18      741.75     12.91 o
  10   2   0        3.39        1.91      8.56 o
  11   2   0       35.91       31.40     12.10 o
  12   2   0       41.45       41.95     14.25 o
  13   2   0      119.82      141.31     18.22 o
  14   2   0      525.53      524.98     20.72 o
  15   2   0       48.27       38.50     20.18 o
  16   2   0      183.96      246.33     23.38 o
  17   2   0       37.80       47.44     45.99 o
  18   2   0        5.63        7.86     78.18 o
  19   2   0       25.36       37.65     92.04 o
   3   3   0    16806.86    15957.76    157.65 o
   4   3   0     1476.66     1526.79      9.87 o
   5   3   0        0.27       -0.03      1.73 o
   6   3   0     2435.94     2310.27     26.33 o
   7   3   0       53.26       47.16      5.62 o
   8   3   0     2882.73     2932.31     19.75 o
   9   3   0      563.75      588.42     23.26 o
  10   3   0      163.33      166.25      9.94 o
  11   3   0       13.16       24.71     12.84 o
  12   3   0       86.98       67.59     14.24 o
  13   3   0      231.57      252.92     16.34 o
  14   3   0        1.75       -5.96     16.38 o
  15   3   0       11.44       27.83     24.75 o
  16   3   0       91.46      108.12     22.76 o
  17   3   0        0.00       19.35     66.43 o
  18   3   0        0.54       17.31     73.82 o
   2   4   0     6354.07     6433.53     46.77 o
   3   4   0    14302.74    13800.80    101.34 o
   4   4   0      214.65      253.47      6.66 o
   5   4   0        3.70        2.26      3.25 o
   6   4   0       52.39       41.73      5.01 o
   7   4   0       13.17       16.63      5.59 o
   8   4   0     1516.94     1608.38     20.58 o
   9   4   0       80.27       68.69      7.52 o
  10   4   0        5.49       -0.91      4.32 o
  11   4   0      306.10      283.56     14.09 o
  12   4   0      107.44      106.63     14.43 o
  13   4   0       20.50       39.80     17.66 o
  14   4   0       11.17       15.57     19.66 o
  15   4   0       14.55       47.84     29.72 o
  16   4   0       46.29       67.95     34.37 o
  17   4   0      111.00       98.80     56.88 o
  18   4   0       11.00       52.45     63.83 o
   1   5   0     1249.10     1391.91     21.03 o
   2   5   0      157.96      177.84      6.39 o
   3   5   0     1304.68     1291.46     13.35 o
   4   5   0      507.62      516.62      8.31 o
   5   5   0       38.66       42.25      4.16 o
   6   5   0     3571.58     3471.92     23.08 o
   7   5   0        2.89        8.70      6.52 o
   8   5   0     3073.40     3149.76     32.58 o
   9   5   0       47.11       38.20      8.23 o
  10   5   0       39.24       24.23      9.81 o
  11   5   0        3.60        0.47      1.73 o
  12   5   0       81.67       59.66     17.02 o
  13   5   0        7.18        2.31     11.94 o
  14   5   0        6.34        6.98     23.74 o
  15   5   0       31.91       27.26     30.67 o
  16   5   0       46.38       42.58     49.54 o
  17   5   0       75.14       62.08     59.29 o
  18   5   0        9.56       -5.07     46.80 o
   0   6   0     3059.74     2810.53     20.10 o
   1   6   0      415.73      418.49      5.80 o
   2   6   0       78.01       88.85      6.68 o
   3   6   0     6264.57     6286.70    115.39 o
   4   6   0        0.31        4.12      5.30 o
   5   6   0     2706.20     2918.22     28.65 o
   6   6   0      282.39      254.81      6.75 o
   7   6   0       46.56       49.19      5.64 o
   8   6   0        0.28        9.47      8.87 o
   9   6   0      200.78      218.76     11.43 o
  10   6   0      280.36      292.16     18.35 o
  11   6   0      167.83      150.66     14.97 o
  12   6   0       92.19       67.83     18.25 o
  13   6   0        2.79        6.10     23.97 o
  14   6   0      105.38      108.92     26.19 o
  15   6   0      114.96      103.38     30.27 o
  16   6   0        8.05       17.84     38.97 o
  17   6   0       10.08       48.19     50.03 o
  18   6   0       43.36       55.58     50.45 o
   1   7   0        0.33        4.33      4.05 o
   2   7   0     1007.28     1063.91     32.49 o
   3   7   0      638.35      595.23     11.53 o
   4   7   0     1552.89     1713.97     33.50 o
   5   7   0     2154.70     2150.93     30.83 o
   6   7   0     2134.57     2068.72     17.80 o
   7   7   0      113.79      122.97      6.33 o
   8   7   0      951.50      859.40     11.95 o
   9   7   0       54.82       46.46      9.82 o
  10   7   0      369.42      368.61     14.53 o
  11   7   0        6.75       -0.76     11.21 o
  12   7   0        0.08       -2.06      5.48 o
  13   7   0        5.09        2.03     10.99 o
  14   7   0        0.69       19.19     31.74 o
  15   7   0       12.13       27.85     22.70 o
  16   7   0        7.34       34.23     42.68 o
  17   7   0       42.12       51.52     42.45 o
  18   7   0       53.12       78.69     59.29 o
   0   8   0     3396.19     3153.55     52.35 o
   1   8   0       81.69       88.67      4.23 o
   2   8   0      190.41      196.97      7.79 o
   3   8   0        0.57       15.26      6.95 o
   4   8   0     1063.01     1158.02     23.23 o
   5   8   0     1584.65     1676.66     22.18 o
   6   8   0       36.87       39.49      5.47 o
   7   8   0      326.27      362.39      8.60 o
   8   8   0       37.59       42.08      6.80 o
   9   8   0      102.80       99.73      9.45 o
  10   8   0      107.84       81.58     12.07 o
  11   8   0      716.97      739.23     17.03 o
  12   8   0       16.55       28.89     14.14 o
  13   8   0        1.12       18.97     17.10 o
  14   8   0      465.95      509.24     22.60 o
  15   8   0      235.81      237.43     27.55 o
  16   8   0        7.01       23.71     33.17 o
  17   8   0        4.47        0.33     34.11 o
  18   8   0        0.58       45.35     52.25 o
   1   9   0      752.22      790.64     11.16 o
   2   9   0     1106.96     1201.70     11.64 o
   3   9   0     1242.80     1211.35     15.73 o
   4   9   0       42.54       29.48      7.99 o
   5   9   0      529.44      501.40     11.58 o
   6   9   0      575.06      594.97     12.67 o
   7   9   0       10.67        6.06      5.38 o
   8   9   0      387.73      419.96     11.32 o
   9   9   0     4070.71     4143.43     44.85 o
  10   9   0      487.24      474.28     18.27 o
  11   9   0       71.67      101.66     12.93 o
  12   9   0      361.32      329.94     16.71 o
  13   9   0      184.26      170.35     17.05 o
  14   9   0       41.71       53.57     23.68 o
  15   9   0       10.02       23.64     27.25 o
  16   9   0       66.87       74.09     43.63 o
  17   9   0        0.28        0.42     45.77 o
  18   9   0        5.36        3.61     23.41 o
   0  10   0     4300.18     4109.86     66.29 o
   1  10   0      846.26      911.19     13.66 o
   2  10   0     8711.15     9167.22     95.58 o
   3  10   0     3034.28     3620.15     23.51 o
   4  10   0       87.42       63.24      9.46 o
   5  10   0      222.69      217.55      9.30 o
   6  10   0       25.18       25.36      8.14 o
   7  10   0      432.74      446.52      9.93 o
   8  10   0      162.69      159.35      8.46 o
   9  10   0      104.11       91.42      8.38 o
  10  10   0       18.73       25.97     12.56 o
  11  10   0      152.16      128.36     14.74 o
  12  10   0       32.40       26.26     15.39 o
  13  10   0       25.99       42.34     18.62 o
  14  10   0       85.08       78.23     21.53 o
  15  10   0      109.94      126.97     27.05 o
  16  10   0       25.29       56.85     43.83 o
  17  10   0        1.89       -1.44     44.91 o
   1  11   0     1207.56     1378.92     14.26 o
   2  11   0      312.99      341.05      8.21 o
   3  11   0     2339.10     2391.02     33.96 o
   4  11   0      211.10      223.05     16.32 o
   5  11   0      991.91      977.23     20.10 o
   6  11   0       14.05       17.15      9.11 o
   7  11   0        1.60        6.84      8.61 o
   8  11   0      101.97       94.72      8.78 o
   9  11   0        6.64        5.75      8.85 o
  10  11   0      430.81      445.64     14.65 o
  11  11   0      325.79      314.45     15.66 o
  12  11   0       98.40       83.77     15.93 o
  13  11   0        4.62        2.20     17.05 o
  14  11   0        4.56       10.02     24.45 o
  15  11   0        4.98        5.16     14.79 o
  16  11   0       12.02       23.77     43.93 o
  17  11   0       50.63       80.24     51.38 o
   0  12   0     2597.44     2306.61     25.15 o
   1  12   0      798.08      778.27     11.35 o
   2  12   0       47.96       52.28      5.66 o
   3  12   0     1263.82     1282.84     18.29 o
   4  12   0       16.09        3.19      9.95 o
   6  12   0      373.15      385.46     15.21 o
   7  12   0      663.04      626.43     14.84 o
   8  12   0      137.24      140.02      9.07 o
   9  12   0      111.91      101.48      9.42 o
  10  12   0        7.71        8.32     12.42 o
  11  12   0       19.21       17.56     14.75 o
  12  12   0      176.92      201.45     17.96 o
  13  12   0       92.08       86.65     19.60 o
  14  12   0       69.31      114.35     22.68 o
  15  12   0       27.58       37.46     26.14 o
  16  12   0      115.63      119.64     47.36 o
  17  12   0       17.15       30.59     56.20 o
   1  13   0        2.91        6.12      5.36 o
   2  13   0     1489.85     1463.92     15.21 o
   3  13   0     1177.30     1237.40     16.25 o
   4  13   0        0.42       -1.51     12.73 o
   6  13   0      133.79      129.01     15.85 o
   7  13   0      119.55      100.18     10.75 o
   8  13   0      983.30      998.30     15.33 o
   9  13   0      252.14      235.05     10.49 o
  10  13   0       34.88       37.79     11.54 o
  11  13   0      340.68      275.84     15.57 o
  12  13   0        0.11        9.44     18.58 o
  13  13   0      145.39      169.13     21.03 o
  14  13   0       41.90       31.71     23.05 o
  15  13   0        6.88        8.85     55.40 o
  16  13   0        0.36       11.78     45.64 o
  17  13   0       10.18       22.23     59.18 o
   0  14   0     2417.38     2753.87     25.26 o
   1  14   0      604.01      618.08      8.73 o
   2  14   0        6.91       13.06      7.90 o
   3  14   0      233.64      183.09      8.25 o
   4  14   0      121.37      149.32      8.32 o
   5  14   0      719.04      739.18     32.48 o
   6  14   0     1098.43     1155.07     30.44 o
   7  14   0        7.34        4.09     18.29 o
   8  14   0        0.82       -0.01      4.92 o
   9  14   0       72.93       57.35     11.30 o
  10  14   0        3.89        2.15      2.61 o
  11  14   0      403.33      371.75     17.49 o
  12  14   0        2.01       15.61     20.87 o
  13  14   0        0.48        1.84     26.43 o
  14  14   0        2.83        4.05     25.16 o
  15  14   0       11.01        5.58     48.09 o
  16  14   0        0.52       15.73     50.03 o
  17  14   0       29.48       -4.83    291.72 o
   1  15   0      203.16      194.84      6.43 o
   2  15   0      109.11      109.34      7.24 o
   3  15   0       84.71       75.29      8.16 o
   4  15   0      159.99      147.76      9.47 o
   5  15   0       24.88       30.09     12.15 o
   6  15   0     3302.38     3266.72     99.32 o
   7  15   0       34.48       21.36     19.93 o
   8  15   0       44.45       60.07     20.36 o
   9  15   0       17.73       18.72     12.09 o
  10  15   0       93.81       95.26     13.05 o
  11  15   0        6.95       35.36     18.36 o
  12  15   0       36.04       64.70     19.70 o
  13  15   0       34.33       43.95     22.53 o
  14  15   0       23.04       25.64     27.71 o
  15  15   0       55.50       49.54     48.93 o
  16  15   0       11.76       18.82     55.98 o
   0  16   0      226.46      250.58     17.24 o
   1  16   0        7.20       11.87      6.78 o
   2  16   0       42.22       43.76      7.06 o
   3  16   0      521.13      467.82     12.25 o
   4  16   0        0.09        2.06      7.90 o
   5  16   0      436.17      494.42     14.91 o
   6  16   0        0.09        8.34     15.25 o
   7  16   0      296.56      267.69     16.78 o
   8  16   0        2.12        6.22     21.43 o
   9  16   0       11.09       17.47     15.87 o
  10  16   0       18.74       25.70     20.21 o
  11  16   0      121.64      119.00     23.70 o
  12  16   0       10.83       33.70     21.44 o
  13  16   0       48.40       88.16     25.01 o
  14  16   0        0.76       11.89     27.73 o
  15  16   0       91.54      138.72     51.67 o
  16  16   0        3.89        5.88     59.35 o
   1  17   0      329.58      344.55      8.70 o
   2  17   0      373.21      370.52     12.00 o
   3  17   0      338.11      344.52     10.56 o
   4  17   0        2.30       -2.40      6.50 o
   5  17   0      996.78     1034.95     20.30 o
   6  17   0       40.80       38.78     16.94 o
   7  17   0      242.92      259.46     17.47 o
   8  17   0      401.40      408.91     23.92 o
   9  17   0       10.68       17.16     17.47 o
  10  17   0      267.05      238.60     25.81 o
  11  17   0        0.06        1.03     14.99 o
  12  17   0       18.84       14.30     26.27 o
  13  17   0       36.43       61.68     32.02 o
  14  17   0       11.18       30.63     32.34 o
  15  17   0        6.82       24.23     49.68 o
  16  17   0        3.75       45.98     90.57 o
   0  18   0      665.94      695.26     25.04 o
   1  18   0      314.82      259.15      9.84 o
   2  18   0        1.83        2.09      6.17 o
   3  18   0     2246.75     2356.70     26.36 o
   4  18   0       65.62       62.80     11.19 o
   5  18   0       30.72       22.39     13.07 o
   6  18   0      109.92      123.80     18.41 o
   7  18   0      254.10      263.67     19.86 o
   8  18   0       45.70       42.39     18.48 o
   9  18   0        5.24        6.94     18.13 o
  10  18   0        0.01       -1.32     21.65 o
  11  18   0        2.83        2.45     12.23 o
  12  18   0       52.30       69.86     37.30 o
  13  18   0        6.80       17.97     38.30 o
  14  18   0      102.66      107.36     53.97 o
  15  18   0       15.64       54.06     50.68 o
   1  19   0      445.98      453.20     11.59 o
   2  19   0      270.28      269.14     10.46 o
   3  19   0      521.63      542.47     13.06 o
   4  19   0        0.73       14.05     14.91 o
   5  19   0        2.88        0.06      7.46 o
   6  19   0      233.14      238.73     19.43 o
   7  19   0       75.41       54.81     16.52 o
   8  19   0       22.77       24.98     22.50 o
   9  19   0       17.08       36.57     20.28 o
  10  19   0       30.36       26.21     22.60 o
  11  19   0      100.11      142.70     35.36 o
  12  19   0      206.07      247.30     34.47 o
  13  19   0       29.26       53.64     41.69 o
  14  19   0       79.87       87.66     72.86 o
  15  19   0        1.48       20.96     85.47 o
   0  20   0      519.22      504.97     15.24 o
   1  20   0       44.94       47.48     10.12 o
   2  20   0     1064.79     1170.95     18.11 o
   3  20   0      101.52      111.66     10.92 o
   4  20   0      206.95      219.20     11.55 o
   5  20   0       14.30       17.49     14.89 o
   6  20   0       15.05        3.59     15.15 o
   7  20   0        6.99        8.17     16.88 o
   8  20   0       84.11       66.80     19.69 o
   9  20   0       27.88       29.13     44.65 o
  10  20   0       35.86       78.31     26.85 o
  11  20   0        7.49       20.25     30.82 o
  12  20   0       28.62       51.35     31.61 o
  13  20   0       10.03       39.01     46.31 o
  14  20   0       13.16       12.21     71.13 o
   1  21   0      147.19      131.29     11.37 o
   2  21   0      102.31       92.35     11.92 o
   3  21   0      129.12      148.22     12.19 o
   4  21   0       11.69       11.63     13.63 o
   5  21   0      184.68      177.68     13.85 o
   6  21   0      121.98      129.22     22.27 o
   7  21   0       36.08       41.45     18.65 o
   8  21   0        8.55        5.63      9.64 o
   9  21   0      292.22      266.33     29.38 o
  10  21   0        6.13       13.42     23.49 o
  11  21   0       25.09       36.15     31.85 o
  12  21   0       27.90       30.98     33.29 o
  13  21   0       45.17       53.27     37.82 o
  14  21   0        7.30        0.16     37.89 o
  15  21   0       34.76       38.06     76.77 o
   0  22   0     1147.19     1206.36     22.66 o
   1  22   0        6.52       -0.34      1.70 o
   2  22   0       18.74       11.83     12.91 o
   3  22   0        4.57       18.00     12.96 o
   4  22   0        2.74       20.00     14.23 o
   5  22   0        1.64       12.49     15.32 o
   6  22   0       36.60       44.02     24.28 o
   7  22   0       75.92       57.27     20.10 o
   8  22   0        3.69        2.01     14.71 o
   9  22   0       37.08       32.32     31.26 o
  10  22   0        5.78        8.32     19.53 o
  11  22   0      252.33      304.98     33.76 o
  12  22   0      106.46      155.84     38.47 o
  13  22   0       28.80       14.79     43.57 o
  14  22   0       28.38       51.47     82.31 o
   1  23   0        1.49        1.85      4.33 o
   2  23   0       23.86       32.18     13.86 o
   3  23   0       39.13       50.20     14.79 o
   4  23   0       12.28        7.38     16.26 o
   5  23   0      107.75       92.66     17.24 o
   6  23   0       45.56       50.04     21.96 o
   7  23   0        1.52       20.50     24.96 o
   8  23   0       16.32       20.94     29.65 o
   9  23   0       37.08       48.28     48.76 o
  10  23   0        7.78       22.68     38.92 o
  11  23   0      101.27      153.36     35.00 o
  12  23   0        2.88       13.75     28.71 o
  13  23   0       29.92        5.87     31.02 o
  14  23   0        2.28       -4.87    243.09 o
   0  24   0      197.48      195.42     26.90 o
   1  24   0        0.52        0.37      5.47 o
   2  24   0       25.15       47.29     17.51 o
   3  24   0      224.41      204.04     17.00 o
   4  24   0        0.22       -1.72      9.77 o
   5  24   0       39.26       42.27     22.44 o
   6  24   0      248.18      237.10     32.94 o
   7  24   0       53.12       73.70     23.68 o
   8  24   0       43.28       39.65     50.78 o
   9  24   0       26.71       35.92     52.01 o
  10  24   0       11.00       29.59     34.28 o
  11  24   0       85.42      115.20     39.42 o
  12  24   0       22.21       29.41     41.69 o
  13  24   0       24.71       52.21     87.45 o
   1  25   0       10.93        5.97     11.98 o
   2  25   0       78.03       69.97     19.50 o
   3  25   0        0.03       16.23     21.33 o
   4  25   0       68.25       65.19     23.89 o
   5  25   0       72.22       72.15     26.10 o
   6  25   0       39.76       59.24     33.24 o
   7  25   0        1.29        4.77     25.93 o
   8  25   0      239.88      208.17     57.72 o
   9  25   0        5.39       11.39     58.72 o
  10  25   0        6.18       11.24     41.97 o
  11  25   0       11.27       22.43     42.13 o
  12  25   0        6.12       11.94     59.52 o
   0  26   0        1.68        0.28      5.38 o
   1  26   0        8.85       31.41     19.94 o
   2  26   0        9.62       23.66     20.78 o
   3  26   0      215.45      212.36     20.29 o
   4  26   0       49.37       46.14     24.15 o
   5  26   0       31.87       45.77     27.69 o
   6  26   0        1.28       -1.66     15.43 o
   7  26   0       18.89       64.97     38.58 o
   8  26   0        2.47       10.06     45.99 o
   9  26   0        1.44       -1.01     11.75 o
  10  26   0        0.41       33.35     39.98 o
  11  26   0        0.95        7.73     38.85 o
  12  26   0        2.54        0.33     91.05 o
   1  27   0        0.21        2.42     22.13 o
   2  27   0        4.41       23.61     23.62 o
   3  27   0      229.43      262.82     24.05 o
   4  27   0        5.58        6.97     30.65 o
   5  27   0        2.01        8.44     30.72 o
   6  27   0       84.54      122.63     33.62 o
   7  27   0        1.56       25.31     43.59 o
   8  27   0      244.37      307.61     48.84 o
   9  27   0       27.17       29.97     53.84 o
  10  27   0       27.83       35.50     43.63 o
  11  27   0        7.40        3.64     73.12 o
   0  28   0        1.50       14.51     38.68 o
   1  28   0       18.51       10.74      9.68 o
   2  28   0        1.14       -1.70     18.34 o
   3  28   0       96.02      123.21     28.30 o
   4  28   0        0.04        0.16     20.15 o
   5  28   0       18.02       43.78     30.88 o
   6  28   0        0.84        0.70      8.43 o
   7  28   0       19.48       43.77     43.42 o
   8  28   0       89.19      113.67     48.70 o
   9  28   0        0.16       21.21     57.97 o
  10  28   0       52.33       78.66     48.22 o
  11  28   0       10.57       67.73    100.35 o
   1  29   0        1.79        6.04     12.27 o
   2  29   0        9.36        2.22     19.00 o
   3  29   0        3.89       20.93     26.55 o
   4  29   0       16.96       23.30     33.62 o
   5  29   0      131.40      149.71     33.40 o
   6  29   0       16.16       26.20     43.67 o
   7  29   0      115.62      131.61     52.52 o
   8  29   0        2.40      -20.17     49.38 o
   9  29   0       20.33       47.92     58.78 o
  10  29   0       14.03       23.44    100.25 o
   0  30   0      588.58      727.65     43.16 o
   1  30   0       36.71       47.04     31.29 o
   2  30   0        1.62       29.25     30.53 o
   3  30   0        0.09        5.73     28.90 o
   4  30   0       10.32       29.37     36.43 o
   5  30   0       25.04       65.80     52.90 o
   6  30   0       16.92       32.17     53.10 o
   7  30   0        0.02        1.29      9.71 o
   8  30   0       26.20       27.47     75.65 o
   1  31   0        1.02        5.57     24.97 o
   2  31   0       10.30       37.73     33.93 o
   3  31   0       49.65       40.12     41.16 o
   4  31   0       14.27       11.74     51.98 o
   5  31   0       24.60       39.48     49.54 o
   6  31   0       20.71       37.46     84.57 o
   7  31   0       10.46       20.84     78.35 o
   0  32   0        5.53       38.02     51.43 o
   1  32   0       11.03       44.53     35.73 o
   2  32   0       43.86       17.92     57.59 o
   3  32   0        2.16       20.03     48.30 o
   4  32   0       12.73      -26.16     71.12 o
   5  32   0        0.05       11.94     76.24 o
   6  32   0        0.20       -7.75    120.73 o
   1  33   0        5.55      -16.20     55.67 o
   2  33   0        5.72      -14.50     82.17 o
   3  33   0       38.61       35.58     88.52 o
   4  33   0        4.62      -18.84    449.97 o
   4   0   1     1787.83     1881.11     28.41 o
   6   0   1     8170.02     8513.21    215.61 o
   8   0   1     1987.59     2000.64     42.24 o
  10   0   1     1176.26     1263.70     38.64 o
  12   0   1      114.15      110.37     28.93 o
  14   0   1       63.99       63.21     26.63 o
  16   0   1       28.26       29.32     35.86 o
  18   0   1        0.44      -10.43    550.22 o
   2   1   1     1455.91     1437.03     15.11 o
   3   1   1     5553.25     5438.70     37.05 o
   4   1   1     4923.37     4788.29     32.67 o
   5   1   1      926.59      874.38     16.19 o
   6   1   1      107.09      112.44      7.92 o
   7   1   1      215.73      228.93     11.73 o
   8   1   1      375.59      368.01     17.01 o
   9   1   1       34.22       44.52     11.77 o
  10   1   1       27.77       46.66     16.38 o
  11   1   1      271.97      289.16     17.54 o
  12   1   1      284.60      294.35     16.76 o
  13   1   1        3.99       10.41     22.15 o
  14   1   1       85.22       64.57     17.43 o
  15   1   1       12.80       14.87     20.55 o
  16   1   1       17.58       20.07     24.39 o
  17   1   1      101.73      114.73     30.17 o
  18   1   1       74.27       63.93     33.83 o
  19   1   1        8.97       12.50     63.69 o
   2   2   1     6535.98     6078.67     22.31 o
   3   2   1     4747.12     4557.66     33.31 o
   4   2   1     6678.03     6546.35     43.98 o
   5   2   1      290.97      269.72      6.53 o
   6   2   1      197.00      171.95      8.09 o
   7   2   1      949.83      982.01     20.32 o
   8   2   1      590.56      528.05     13.83 o
   9   2   1      584.24      588.79     15.74 o
  10   2   1       64.29       51.59     11.58 o
  11   2   1       35.65       25.69     13.70 o
  12   2   1      103.02      106.03     16.03 o
  13   2   1       98.66       95.15     17.92 o
  14   2   1      176.03      145.47     22.98 o
  15   2   1       18.52       25.84     23.41 o
  16   2   1        2.51       19.64     23.01 o
  17   2   1       24.41       28.93     28.63 o
  18   2   1       22.31       30.40     41.59 o
  19   2   1       36.84       26.47     80.48 o
   1   3   1     4056.78     3865.83     30.14 o
   2   3   1     8311.85     7880.29     31.63 o
   3   3   1     1309.58     1315.82     13.22 o
   4   3   1     1304.47     1298.19     13.20 o
   5   3   1     2162.64     2214.30     40.97 o
   6   3   1       82.79       85.53      5.86 o
   7   3   1       78.78       68.76      8.43 o
   8   3   1       49.19       44.55      9.68 o
   9   3   1       35.05       35.91      9.16 o
  10   3   1       56.26       45.57     10.77 o
  11   3   1       16.18       13.96     13.19 o
  12   3   1       91.97       83.54     15.67 o
  13   3   1      462.88      450.56     19.16 o
  14   3   1       31.21       29.42     21.71 o
  15   3   1       81.50       65.22     24.35 o
  16   3   1       40.64       37.48     23.48 o
  17   3   1       12.38       -4.28     10.80 o
  18   3   1        3.42        4.67     37.76 o
  19   3   1        1.06        1.32      8.63 o
   1   4   1     3184.65     3148.50     30.93 o
   2   4   1     4023.11     4152.12     52.69 o
   3   4   1     4937.62     4732.70     92.40 o
   4   4   1      791.27      802.24     23.14 o
   5   4   1     1250.54     1181.95     37.11 o
   6   4   1      420.65      445.14     10.53 o
   7   4   1      166.89      163.29      7.42 o
   8   4   1       77.94       76.60      6.93 o
   9   4   1      971.62     1016.65     19.79 o
  10   4   1      160.31      158.67     11.81 o
  11   4   1      475.56      485.66     17.65 o
  12   4   1       68.99       71.02     17.25 o
  13   4   1       76.04       68.34     18.26 o
  14   4   1       13.91       17.65     19.93 o
  15   4   1       27.29       30.27     25.50 o
  16   4   1        5.16       11.23     35.54 o
  17   4   1       34.83       36.38     35.19 o
  18   4   1        3.22       21.35     46.28 o
   0   5   1     5038.97     4778.17     42.32 o
   1   5   1      734.41      741.65     14.51 o
   2   5   1     6665.61     6733.16    147.03 o
   3   5   1      127.79      152.55      6.34 o
   4   5   1      431.70      449.21     10.56 o
   5   5   1      315.09      336.49      7.92 o
   6   5   1     1184.99     1226.62     13.62 o
   7   5   1      440.67      484.33     10.16 o
   8   5   1       38.33       37.42      7.21 o
   9   5   1       12.14        4.67      5.76 o
  10   5   1       25.11       24.07     12.64 o
  11   5   1       63.62       63.70     14.05 o
  12   5   1      301.77      298.54     19.35 o
  13   5   1        4.49       -2.93     20.16 o
  14   5   1      561.90      620.99     26.38 o
  15   5   1       50.11       24.47     31.97 o
  16   5   1       52.79       71.59     36.95 o
  17   5   1       91.33      101.14     33.41 o
  18   5   1        9.59        6.65     45.09 o
   1   6   1      323.62      333.14      7.13 o
   2   6   1     1534.67     1557.52     23.12 o
   3   6   1      411.19      422.09      8.54 o
   4   6   1      556.55      606.65     26.93 o
   5   6   1     3606.84     3643.93     74.41 o
   6   6   1     1382.50     1391.45     15.70 o
   7   6   1      739.90      735.82     12.53 o
   8   6   1      198.82      205.96      8.66 o
   9   6   1      543.31      503.59     14.08 o
  10   6   1      120.72      108.43     11.81 o
  11   6   1      405.07      407.68     21.00 o
  12   6   1      183.97      151.46     19.39 o
  13   6   1        4.38        9.74     23.15 o
  14   6   1        3.42        4.41     17.61 o
  15   6   1       28.53       26.89     25.57 o
  16   6   1       11.47       22.41     29.23 o
  17   6   1       40.28       42.80     34.18 o
  18   6   1        7.20       12.06     23.36 o
   0   7   1     7030.61     6724.67     57.13 o
   1   7   1      244.58      241.31      6.64 o
   2   7   1     1108.66     1103.57     19.62 o
   3   7   1      576.14      568.72     14.27 o
   4   7   1     2293.06     2632.24     25.35 o
   5   7   1     2225.63     2150.76     35.29 o
   6   7   1     1881.18     1985.23     43.32 o
   7   7   1      392.90      356.93     10.37 o
   8   7   1       10.70       13.18     10.29 o
   9   7   1      206.10      182.37      9.62 o
  10   7   1      321.93      295.81     11.37 o
  11   7   1      925.54      952.25     22.35 o
  12   7   1      158.63      143.94     16.74 o
  13   7   1        0.57        3.66     24.99 o
  14   7   1      107.56      109.52     22.25 o
  15   7   1       25.73       23.34     27.19 o
  16   7   1      137.96      157.07     31.06 o
  17   7   1       16.81       43.76     36.49 o
  18   7   1       22.74       37.40     52.41 o
   1   8   1      566.61      477.53      9.33 o
   2   8   1      691.47      721.87     13.45 o
   3   8   1     1127.49     1171.19     18.45 o
   4   8   1      235.72      230.23     10.59 o
   5   8   1     3632.68     3801.96     67.11 o
   6   8   1     2156.84     2056.47     39.06 o
   7   8   1      139.34      128.25      9.37 o
   8   8   1      612.44      600.70     13.39 o
   9   8   1      402.35      399.58     18.43 o
  10   8   1      136.06      135.50     11.28 o
  11   8   1      654.29      675.81     16.38 o
  12   8   1      114.22      106.73     17.09 o
  13   8   1       37.95       23.93     22.70 o
  14   8   1       35.06       40.18     25.79 o
  15   8   1       26.43       38.89     27.55 o
  16   8   1       33.88       25.92     34.54 o
  17   8   1       40.98       66.49     36.17 o
  18   8   1        2.34       44.53     54.37 o
   0   9   1     1638.77     1730.06     28.89 o
   1   9   1      829.96      818.14     18.18 o
   2   9   1       73.10       73.20      7.65 o
   3   9   1     4958.20     5195.99     38.64 o
   4   9   1      806.12      946.43     22.22 o
   5   9   1      494.15      474.51     14.70 o
   6   9   1       69.95       60.26      7.43 o
   7   9   1      156.95      155.65      6.93 o
   8   9   1      287.62      311.32     10.99 o
   9   9   1        0.58       10.21      8.81 o
  10   9   1      249.23      240.54     12.23 o
  11   9   1       78.84       79.96     13.31 o
  12   9   1        1.17        7.41     12.45 o
  13   9   1      110.83      116.99     21.42 o
  14   9   1       75.22       97.99     22.89 o
  15   9   1       74.53       48.73     27.49 o
  16   9   1        8.30       21.90     40.23 o
  17   9   1       21.79       62.67     41.87 o
  18   9   1        3.97       33.73     59.54 o
   1  10   1      405.68      395.85      9.87 o
   2  10   1     1316.73     1367.15     18.34 o
   3  10   1      165.62      174.31      9.09 o
   4  10   1       60.70       32.92     12.61 o
   5  10   1       88.95       76.00     15.54 o
   6  10   1      826.68      817.19     17.55 o
   7  10   1      177.64      182.33     10.02 o
   8  10   1     2417.07     2474.96     20.17 o
   9  10   1     1628.11     1640.95     38.79 o
  10  10   1      405.79      439.81     14.07 o
  11  10   1       85.56       76.64     13.96 o
  12  10   1        0.76        4.05      5.63 o
  13  10   1       51.54       54.05     18.75 o
  14  10   1       20.41       30.21     26.24 o
  15  10   1        8.57       -2.61     39.58 o
  16  10   1       10.96       21.60     33.58 o
  17  10   1       44.71       63.33     54.89 o
  18  10   1        7.48       10.83    801.29 o
   0  11   1      706.94      726.40     15.84 o
   1  11   1     1152.52     1231.28     20.86 o
   2  11   1     1807.34     1950.02     28.30 o
   3  11   1      702.68      654.39     49.46 o
   4  11   1       74.21       82.91     13.97 o
   5  11   1      871.94      896.58     30.75 o
   6  11   1      132.75      101.20     12.24 o
   7  11   1      307.54      290.20      9.59 o
   8  11   1       60.66       62.37      6.75 o
   9  11   1      143.85      137.39     12.14 o
  10  11   1        3.63        5.65     16.52 o
  11  11   1      121.40      110.36     15.69 o
  12  11   1       34.81       37.75     17.14 o
  13  11   1       16.27       31.15     19.76 o
  14  11   1       20.89        8.63     18.35 o
  15  11   1       19.88       14.75     28.10 o
  16  11   1       38.23        7.28     13.80 o
  17  11   1       38.71       60.35     48.55 o
   1  12   1      126.05      139.03      5.37 o
   2  12   1       75.04       77.44      5.31 o
   3  12   1      370.94      371.86     11.07 o
   4  12   1       32.89       28.89     13.72 o
   5  12   1      196.82      153.46     18.27 o
   6  12   1     1255.76     1211.02     38.02 o
   7  12   1      154.63      151.41      9.02 o
   8  12   1      979.30      999.44     13.81 o
   9  12   1      424.84      405.39      8.19 o
  10  12   1      156.28      145.88     13.41 o
  11  12   1       90.86       96.34     15.31 o
  12  12   1       56.19       56.06     17.67 o
  13  12   1       18.82       17.21     20.37 o
  14  12   1       55.04       57.52     29.96 o
  15  12   1       28.62       39.46     31.25 o
  16  12   1        6.36       18.35     36.21 o
  17  12   1        7.83       45.17     52.69 o
   0  13   1     2304.14     2364.94     29.36 o
   1  13   1      295.61      265.68      6.34 o
   2  13   1     1017.25      997.43     12.26 o
   3  13   1     1219.26     1292.71     14.74 o
   4  13   1        9.46       -2.30      8.22 o
   5  13   1      288.59      256.95     21.65 o
   6  13   1       14.84       12.26     22.54 o
   7  13   1       80.08       88.51     12.21 o
   8  13   1      275.01      283.16     10.68 o
   9  13   1       58.62       54.63      8.18 o
  10  13   1       49.86       28.98     13.17 o
  11  13   1       24.92       35.79     16.36 o
  12  13   1       21.32       14.84     18.58 o
  13  13   1       90.14       75.09     19.65 o
  14  13   1      130.66      111.74     30.20 o
  15  13   1       46.15       48.62     34.92 o
  16  13   1        2.56       -0.58     17.65 o
  17  13   1       26.24       49.77     54.83 o
   1  14   1        3.95        0.53      4.91 o
   2  14   1      130.10      145.39      6.65 o
   3  14   1     1285.03     1239.85     14.99 o
   4  14   1       21.95       24.36     10.05 o
   5  14   1      829.05      738.80     30.86 o
   6  14   1       72.36       89.11     22.53 o
   7  14   1       56.78       61.30     12.37 o
   8  14   1      332.77      319.20     15.42 o
   9  14   1      195.41      209.27     12.21 o
  10  14   1       66.88       53.12     14.98 o
  11  14   1       95.28      119.45     17.48 o
  12  14   1        4.52       18.14     23.74 o
  13  14   1        8.07       14.46     29.58 o
  14  14   1       83.10       68.05     28.63 o
  15  14   1       17.66       37.41     35.64 o
  16  14   1       41.02       68.86     39.50 o
  17  14   1       16.39       30.79     75.16 o
   0  15   1     2892.07     2843.40     41.73 o
   1  15   1      286.56      304.54      7.47 o
   2  15   1      435.11      419.96      9.59 o
   3  15   1      252.31      233.25      8.70 o
   4  15   1      157.95      175.13     10.79 o
   5  15   1      103.24      104.83     17.71 o
   6  15   1       25.36       27.12     18.29 o
   7  15   1       71.30       56.27     14.22 o
   8  15   1      179.88      159.19     13.77 o
   9  15   1       53.51       62.76     20.63 o
  10  15   1      249.19      221.73     16.67 o
  11  15   1        2.53       16.81     17.66 o
  12  15   1       51.56       52.32     21.65 o
  13  15   1       19.40       40.63     25.74 o
  14  15   1      180.34      224.04     33.34 o
  15  15   1       22.02       22.36     35.28 o
  16  15   1       30.58       53.90     41.17 o
   1  16   1      390.59      412.24     14.25 o
   2  16   1      291.92      253.47      8.49 o
   3  16   1      464.16      468.82     11.11 o
   4  16   1      198.72      188.50     10.44 o
   5  16   1      111.01      106.18     26.38 o
   6  16   1      303.97      280.59     26.86 o
   7  16   1       16.48       21.07     15.70 o
   8  16   1       49.24       58.15     16.41 o
   9  16   1      145.69      177.09     32.36 o
  10  16   1       15.79       27.26     18.23 o
  11  16   1      170.95      155.63     22.21 o
  12  16   1        9.01       15.70     29.41 o
  13  16   1       78.00       97.94     27.02 o
  14  16   1       18.08       30.91     34.43 o
  15  16   1        1.44        2.74     30.65 o
  16  16   1        2.16       25.15     50.46 o
   0  17   1     1384.63     1276.50     26.22 o
   1  17   1      127.66      124.47      6.99 o
   2  17   1     1201.66     1221.87     14.27 o
   3  17   1      622.16      652.77     18.77 o
   4  17   1      345.70      332.33     10.83 o
   5  17   1      114.35      115.05     12.03 o
   6  17   1      118.66      101.13     29.16 o
   8  17   1       12.31       18.52     17.61 o
   9  17   1        0.11        6.44     32.21 o
  10  17   1       42.90       38.59     22.05 o
  11  17   1      105.97      113.48     21.23 o
  12  17   1        1.56       14.42     27.29 o
  13  17   1       25.91       13.89     37.78 o
  14  17   1       59.07      102.77     36.23 o
  15  17   1        1.11       -1.45     30.41 o
  16  17   1       25.84       20.61     77.65 o
   1  18   1      733.11      711.42     11.32 o
   2  18   1       39.83       53.42      8.19 o
   3  18   1      129.41      138.45      9.92 o
   4  18   1       53.16       55.49     10.83 o
   5  18   1      454.13      447.55     14.51 o
   6  18   1      352.91      384.25     28.81 o
   7  18   1       23.55       16.02     30.96 o
   8  18   1      151.95      163.83     24.36 o
  10  18   1       28.30       27.67     22.81 o
  11  18   1      255.77      243.20     26.06 o
  12  18   1        9.02       28.83     25.54 o
  13  18   1        1.27        0.94     43.85 o
  14  18   1        3.27       -1.80     11.08 o
  15  18   1        5.34       11.01     47.45 o
   0  19   1     1332.53     1419.27     29.99 o
   1  19   1       21.05       21.44     10.95 o
   2  19   1      145.38      138.08      8.67 o
   3  19   1      419.37      431.27     10.51 o
   4  19   1       23.18       23.42     11.44 o
   5  19   1       18.42       22.23     14.75 o
   6  19   1       77.94      121.29     20.99 o
   7  19   1      160.97      122.77     36.44 o
   8  19   1       61.84       62.76     21.74 o
   9  19   1       75.39       61.44     38.73 o
  10  19   1       31.00       60.66     28.38 o
  11  19   1       72.21       95.52     32.06 o
  12  19   1       28.13       41.91     61.07 o
  13  19   1       11.91        5.03     55.19 o
  14  19   1        4.78       -3.19     17.84 o
  15  19   1        2.60       -2.69     62.09 o
   1  20   1      124.74      132.25     11.82 o
   2  20   1       73.11       84.76      9.43 o
   3  20   1       16.47       18.14     10.22 o
   4  20   1       43.61       38.18     11.96 o
   5  20   1        3.96        1.42     18.83 o
   6  20   1      116.69      122.28     19.70 o
   7  20   1       40.24       38.79     21.49 o
   8  20   1      718.72      738.15     44.19 o
   9  20   1       64.55       56.63     46.14 o
  10  20   1       74.97       64.45     30.74 o
  11  20   1      240.66      276.05     37.38 o
  12  20   1       17.30       63.70     51.16 o
  13  20   1       12.63       25.78     70.70 o
  14  20   1       17.23       38.76     77.72 o
   0  21   1      278.89      295.66     29.61 o
   1  21   1      579.73      608.11     16.46 o
   2  21   1      231.90      234.51     14.83 o
   3  21   1      386.78      367.38     11.20 o
   4  21   1       33.55       48.01     12.16 o
   5  21   1      120.87      133.14     18.28 o
   6  21   1       40.79       35.23     38.94 o
   7  21   1        6.20       -3.68     41.48 o
   8  21   1       56.78       78.87     45.58 o
   9  21   1       12.89       29.81     48.51 o
  10  21   1        2.87       21.14     31.45 o
  11  21   1       39.96       46.96     29.42 o
  12  21   1       24.37       49.06     48.11 o
  13  21   1       15.68       59.79     63.39 o
  14  21   1        1.83       21.32     75.96 o
   1  22   1       29.75       32.47     14.72 o
   2  22   1       33.72       30.58     13.82 o
   3  22   1       27.33       24.95     16.50 o
   4  22   1       57.46       51.38     15.88 o
   5  22   1      112.53      117.76     22.44 o
   6  22   1      383.87      397.18     41.36 o
   7  22   1       54.99       70.74     38.11 o
   8  22   1      107.91       85.68     47.46 o
   9  22   1       23.58       36.41     47.79 o
  10  22   1       25.72       13.63     50.53 o
  11  22   1       75.37      108.54     33.77 o
  12  22   1       40.39       52.53     45.63 o
  13  22   1        7.49       30.18     52.27 o
   0  23   1      515.52      528.56     23.96 o
   1  23   1       51.36       51.63     15.99 o
   2  23   1        7.90       28.58     16.94 o
   3  23   1      174.74      201.70     15.99 o
   4  23   1        3.06        8.16     16.37 o
   5  23   1      307.61      340.89     25.95 o
   6  23   1       52.56       57.63     43.03 o
   7  23   1        9.98       41.65     40.84 o
   8  23   1       43.99       67.84     50.70 o
   9  23   1        6.13       19.20     48.32 o
  10  23   1       29.65        3.27     59.14 o
  11  23   1       65.40       72.27     43.88 o
  12  23   1       36.90       40.54     46.62 o
  13  23   1       13.54       -4.91     26.92 o
   1  24   1        0.21       14.07     18.29 o
   2  24   1       25.86       20.12     17.62 o
   3  24   1       41.87       42.70     19.66 o
   4  24   1        6.92       19.06     20.09 o
   5  24   1      150.35      183.44     31.79 o
   6  24   1       47.41       51.39     29.52 o
   7  24   1        9.67       26.88     47.51 o
   8  24   1       34.96       42.28     54.67 o
   9  24   1       82.78       89.81     52.27 o
  10  24   1       25.25        4.95     65.68 o
  11  24   1        0.50       20.53     44.80 o
  12  24   1        3.05       20.93     52.43 o
   0  25   1       74.17       87.30     25.16 o
   1  25   1       26.43       31.03     19.77 o
   2  25   1      171.45      159.86     19.79 o
   3  25   1        6.37       16.07     19.81 o
   4  25   1        1.12        2.09      3.79 o
   5  25   1       76.09       71.42     35.59 o
   6  25   1        8.69       10.32     32.65 o
   7  25   1        7.83       39.99     56.35 o
   8  25   1       89.52      132.08     59.26 o
   9  25   1        8.72        6.61     55.75 o
  10  25   1       20.68       33.07     70.03 o
  11  25   1        0.71      -13.22     42.79 o
  12  25   1       24.73       51.46     74.34 o
   1  26   1        9.91       24.54     22.59 o
   2  26   1       23.96       29.65     22.50 o
   3  26   1       64.65       54.13     21.89 o
   4  26   1       10.15       26.39     25.67 o
   5  26   1       24.53       73.17     34.49 o
   6  26   1       60.97       86.70     39.44 o
   7  26   1       14.59       17.70     43.39 o
   8  26   1        6.81       41.96     66.60 o
   9  26   1      182.36      192.14     64.46 o
  10  26   1       15.46       60.01     73.64 o
  11  26   1       42.43       54.75     67.39 o
   0  27   1      219.34      232.14     32.76 o
   1  27   1        2.47       12.56     22.69 o
   2  27   1      142.78      142.15     21.68 o
   3  27   1        9.24       15.17     21.69 o
   4  27   1       38.93       38.89     29.72 o
   5  27   1       26.18       56.99     38.99 o
   6  27   1       22.34       45.54     44.23 o
   7  27   1       30.84       50.62     45.04 o
   8  27   1       50.86       51.87     49.57 o
   9  27   1       13.69       42.62     76.52 o
  10  27   1       10.43       63.84     73.17 o
   1  28   1        0.84       14.37     26.99 o
   2  28   1       66.91       70.29     24.60 o
   3  28   1       72.42      106.69     32.22 o
   4  28   1       18.23       32.98     30.57 o
   5  28   1       49.98       71.74     44.60 o
   6  28   1       27.03       41.39     43.52 o
   7  28   1       38.68       44.66     43.19 o
   8  28   1       19.62       40.72     50.87 o
   9  28   1       27.21       83.31     58.91 o
   0  29   1        6.05       14.24     41.11 o
   1  29   1      150.56      155.55     34.37 o
   2  29   1       18.07       23.89     33.24 o
   3  29   1        4.35       17.00     31.80 o
   4  29   1        9.86       20.40     37.04 o
   5  29   1        4.84       24.06     41.75 o
   6  29   1       28.92       40.86     48.62 o
   7  29   1        1.98        1.03     38.41 o
   8  29   1        0.90       11.44     29.13 o
   9  29   1        0.01       -0.10      0.83 o
   1  30   1        2.34       37.23     46.56 o
   2  30   1        0.54       16.08     44.07 o
   3  30   1        3.62        2.50     32.15 o
   4  30   1       15.20       35.26     44.42 o
   5  30   1       15.10       28.36     52.85 o
   6  30   1       85.86       80.97     56.48 o
   7  30   1       38.00       61.65     71.14 o
   8  30   1       47.89       68.36     91.50 o
   0  31   1       31.78        3.17     68.35 o
   1  31   1        3.21       -1.71     55.94 o
   2  31   1        0.40        7.53     53.39 o
   3  31   1       78.66      130.10     50.32 o
   4  31   1        4.44      -13.30     38.56 o
   5  31   1        3.24       -2.92     31.75 o
   6  31   1        4.71       22.37     84.96 o
   7  31   1       10.67       44.61     79.06 o
   2   0   2     5545.82     5772.39     91.22 o
   4   0   2      622.11      664.40     17.17 o
   6   0   2      372.48      443.97     18.58 o
   8   0   2      195.48      208.07     18.52 o
  10   0   2       11.64       17.50     21.86 o
  12   0   2       57.20       60.72     29.92 o
  14   0   2       92.51      117.16     27.90 o
  16   0   2       33.83        4.66     36.34 o
  18   0   2       23.99       21.32     53.02 o
   1   1   2      308.20      309.84      8.81 o
   2   1   2     1762.03     1783.33     20.84 o
   3   1   2      527.47      489.79      8.25 o
   4   1   2      106.42      112.79      9.14 o
   5   1   2     2118.97     2105.96     22.48 o
   6   1   2      469.10      522.41     13.83 o
   7   1   2      124.47      125.82     10.48 o
   8   1   2      633.57      642.24     18.13 o
   9   1   2      387.99      410.45     17.30 o
  10   1   2        7.05       11.44     11.63 o
  11   1   2     1035.64     1050.70     31.62 o
  12   1   2       38.29       51.72     17.10 o
  13   1   2       14.39       10.32     25.31 o
  14   1   2       35.35       38.36     18.53 o
  15   1   2       12.91        2.80      7.62 o
  16   1   2       68.69       56.69     25.41 o
  17   1   2        7.11        0.22      6.06 o
  18   1   2       19.38       30.01     35.89 o
  19   1   2        4.60       -4.22     29.28 o
   0   2   2     4522.14     4350.78     47.16 o
   1   2   2     1873.81     1949.95     18.93 o
   2   2   2     2634.03     2567.61     31.57 o
   3   2   2      613.90      619.41      6.33 o
   4   2   2      420.77      441.04     13.74 o
   5   2   2      101.58       93.50      7.59 o
   6   2   2      634.28      632.76     15.04 o
   7   2   2       38.37       29.79      9.59 o
   8   2   2      140.82      124.45     10.34 o
   9   2   2      139.54      130.89     11.55 o
  10   2   2        6.63       20.93     12.50 o
  11   2   2      329.37      314.85     15.77 o
  12   2   2       72.89       77.05     17.64 o
  13   2   2      177.69      173.18     19.13 o
  14   2   2      221.84      219.85     23.81 o
  15   2   2       19.53       11.13     24.11 o
  16   2   2       12.50       17.94     25.43 o
  17   2   2        3.15       15.58     28.84 o
  18   2   2       34.44       38.29     35.90 o
  19   2   2        5.37       -8.74     35.70 o
   1   3   2      506.18      526.14      8.66 o
   2   3   2       56.02       61.77      3.63 o
   3   3   2     1959.59     1989.65     25.99 o
   4   3   2      136.12      144.90      5.11 o
   5   3   2      596.33      552.08     12.19 o
   6   3   2     2370.87     2447.39     26.77 o
   7   3   2       52.36       31.39      9.34 o
   8   3   2      788.78      800.63     16.99 o
   9   3   2      338.13      331.14     13.12 o
  10   3   2      111.09      108.64     12.49 o
  11   3   2        1.14        9.98     16.09 o
  12   3   2      234.70      229.50     17.65 o
  13   3   2      122.97      114.93     19.44 o
  14   3   2       32.88       28.75     24.62 o
  15   3   2        4.54        3.19     17.39 o
  16   3   2        5.67       13.58     28.19 o
  17   3   2        3.90       -0.93      8.34 o
  18   3   2       10.30       22.78     43.97 o
  19   3   2       19.15       41.59     48.37 o
   0   4   2     1263.35     1310.67     21.48 o
   1   4   2     2450.21     2452.19     24.12 o
   2   4   2      662.62      653.61     13.34 o
   3   4   2     1210.19     1125.50     16.65 o
   4   4   2      217.02      213.33      3.93 o
   5   4   2     2366.26     2370.28     39.55 o
   6   4   2       39.99       26.43      8.57 o
   7   4   2      117.44      129.69     15.37 o
   8   4   2      190.92      173.70     10.99 o
   9   4   2       75.27       91.06     11.41 o
  10   4   2      157.36      145.51     12.05 o
  11   4   2      231.12      235.59     16.91 o
  12   4   2      106.73      104.54     17.18 o
  13   4   2       34.03       32.29     19.01 o
  14   4   2       21.36       20.11     21.32 o
  15   4   2       33.21       40.52     26.83 o
  16   4   2        6.57       -3.31     13.87 o
  17   4   2      171.76      219.67     31.07 o
  18   4   2        9.14       33.95     38.37 o
  19   4   2        6.02       18.35     58.43 o
   1   5   2       70.13       72.70      3.37 o
   2   5   2     1869.46     2000.96     15.26 o
   3   5   2      939.82      965.08     16.98 o
   4   5   2      931.08      985.86      9.37 o
   5   5   2      618.94      612.24     10.71 o
   6   5   2     1906.80     1844.63     14.34 o
   7   5   2      264.91      243.48     14.44 o
   8   5   2     1411.33     1374.56     35.11 o
   9   5   2       74.16       64.00      9.37 o
  10   5   2      133.20      120.74     12.06 o
  11   5   2       40.93       43.69     14.33 o
  12   5   2        3.31       -0.66     14.63 o
  13   5   2       99.95       93.87     18.13 o
  14   5   2       76.74       83.75     22.94 o
  15   5   2       12.07        7.51     23.73 o
  16   5   2        8.56       -2.12     20.44 o
  17   5   2        3.68       22.86     44.61 o
  18   5   2        9.59       14.38     29.59 o
  19   5   2       17.48       26.96     86.84 o
   0   6   2      308.63      315.92      8.21 o
   1   6   2      351.71      329.15      5.27 o
   2   6   2     1243.05     1250.01     12.91 o
   3   6   2     4985.02     5059.77     24.70 o
   4   6   2      376.45      387.47     11.12 o
   5   6   2      759.17      765.98      9.56 o
   6   6   2      769.40      772.57     18.51 o
   7   6   2       47.24       29.12      6.76 o
   8   6   2      371.61      397.63      9.65 o
   9   6   2       13.44       16.69     13.43 o
  10   6   2      253.93      241.51     14.94 o
  11   6   2      112.77      100.10     14.88 o
  12   6   2       40.13       32.71     18.68 o
  13   6   2      152.59      154.05     21.36 o
  14   6   2       11.47        5.67     22.47 o
  15   6   2      167.00      162.17     26.68 o
  16   6   2      134.65      161.00     31.31 o
  17   6   2       23.16       22.26     41.15 o
  18   6   2       25.81       36.05     46.09 o
  19   6   2        6.25       23.98     94.21 o
   1   7   2      123.79      124.68      3.99 o
   2   7   2      463.19      462.18     12.02 o
   3   7   2     1656.34     1652.88     19.99 o
   4   7   2      229.05      233.50      6.75 o
   5   7   2     1331.36     1359.28     34.52 o
   6   7   2      854.32      872.99     14.95 o
   7   7   2        8.42        9.84      7.92 o
   8   7   2      440.85      421.53     10.42 o
   9   7   2       23.49       27.72      8.80 o
  10   7   2      214.97      191.75     15.69 o
  11   7   2       90.76       83.50     16.80 o
  12   7   2       33.58       39.48     18.94 o
  13   7   2       18.32       22.42     21.83 o
  14   7   2       42.32       39.05     22.40 o
  15   7   2       29.93       28.04     28.25 o
  16   7   2       12.08       22.61     32.83 o
  17   7   2       32.72       44.36     37.91 o
  18   7   2        8.50       16.66     39.48 o
   0   8   2     1238.80     1333.46     20.87 o
   1   8   2      791.51      763.46     12.66 o
   2   8   2     2753.51     2798.61     20.13 o
   3   8   2     1401.62     1476.72     31.87 o
   4   8   2      280.55      268.30     10.31 o
   5   8   2      279.95      265.70      6.88 o
   6   8   2      738.45      763.48     15.19 o
   7   8   2       52.29       48.33      7.11 o
   8   8   2      102.93       99.20      8.06 o
   9   8   2      228.26      243.42      9.89 o
  10   8   2       49.73       29.60     11.37 o
  11   8   2      206.96      207.50     17.93 o
  12   8   2      114.96      112.24     20.71 o
  13   8   2        3.85        0.85      6.53 o
  14   8   2      130.63      132.73     26.84 o
  15   8   2       79.56       64.96     31.07 o
  16   8   2       27.98        1.69     33.46 o
  17   8   2       23.69       52.94     39.42 o
  18   8   2        6.00        8.46     50.43 o
   1   9   2      102.65      101.06      4.84 o
   2   9   2      304.02      323.15      7.58 o
   3   9   2      174.76      143.94     15.22 o
   4   9   2      258.69      247.08     10.72 o
   5   9   2      248.56      276.50     15.10 o
   6   9   2      252.32      253.28      6.02 o
   7   9   2      335.94      304.22     12.14 o
   8   9   2      720.10      692.94     37.80 o
   9   9   2     2193.89     2210.58     23.06 o
  10   9   2      467.95      449.55     13.01 o
  11   9   2       36.00       36.21     13.78 o
  12   9   2      107.60       98.70     22.28 o
  13   9   2       65.71       46.36     23.17 o
  14   9   2       74.85       89.19     27.31 o
  15   9   2       19.07       11.46     36.24 o
  16   9   2       38.47       49.55     35.19 o
  17   9   2        5.54      -12.48     40.50 o
  18   9   2        8.80       26.37     45.11 o
   0  10   2     3349.84     3436.24     27.32 o
   1  10   2      198.34      218.55      7.20 o
   2  10   2     1969.19     1839.78     29.29 o
   3  10   2      210.03      218.51     17.83 o
   4  10   2       40.16       62.17     11.33 o
   5  10   2       41.44       47.87     17.71 o
   6  10   2       19.49       19.64      6.96 o
   7  10   2       30.60       30.87     10.56 o
   8  10   2      393.54      392.28     13.13 o
   9  10   2       97.17       94.64     11.57 o
  10  10   2       62.81       79.95     12.85 o
  11  10   2      288.53      275.83     14.28 o
  12  10   2      239.86      271.29     20.12 o
  13  10   2       48.07       53.19     25.63 o
  14  10   2       98.06      110.68     25.25 o
  15  10   2       87.33      100.22     33.52 o
  16  10   2       55.96       85.50     38.10 o
  17  10   2        1.52       13.10     42.90 o
  18  10   2       10.97       25.66     65.87 o
   1  11   2       94.46       97.60      7.92 o
   2  11   2       26.21       17.68      5.88 o
   3  11   2       84.42       67.86     13.58 o
   4  11   2       44.42       41.04     14.96 o
   6  11   2       28.32       48.67     16.45 o
   7  11   2       34.89       36.35      3.53 o
   8  11   2      139.33      140.68     11.66 o
   9  11   2      212.34      199.22     13.58 o
  10  11   2       23.92       29.50     14.19 o
  11  11   2      333.11      372.33     14.80 o
  12  11   2       51.65       32.46     21.31 o
  13  11   2       25.58       29.67     24.43 o
  14  11   2        7.01       -4.93     29.41 o
  15  11   2        2.14       -7.68     23.58 o
  16  11   2        7.38        7.19     39.99 o
  17  11   2       15.05       11.12     45.93 o
  18  11   2        6.60       -8.11     68.00 o
   0  12   2     2828.56     2964.15     29.00 o
   1  12   2      132.44      115.46      9.06 o
   2  12   2      450.97      427.67     10.32 o
   3  12   2      892.83      928.27     31.82 o
   4  12   2      147.01      154.81     19.22 o
   5  12   2      140.01      130.07     15.15 o
   6  12   2      702.55      659.94     31.86 o
   7  12   2      209.10      193.56      7.94 o
   8  12   2       77.51       87.50     17.30 o
   9  12   2       83.81       87.46     14.51 o
  10  12   2        9.49       18.76     13.57 o
  11  12   2      144.69      141.88     20.66 o
  12  12   2       64.10       79.59     23.13 o
  13  12   2       77.91       96.31     25.58 o
  14  12   2       58.53       61.33     30.25 o
  15  12   2       21.28       20.55     44.57 o
  16  12   2       58.45       75.50     39.35 o
  17  12   2        6.38        5.07     27.26 o
   1  13   2      143.10      132.13      7.84 o
   2  13   2      179.35      165.99      8.40 o
   3  13   2      327.19      318.66     16.09 o
   4  13   2      336.77      354.13     17.35 o
   5  13   2      601.91      595.01     43.07 o
   6  13   2      471.15      471.86     28.72 o
   7  13   2      203.01      187.36     25.78 o
   8  13   2      229.38      209.09     26.67 o
   9  13   2      205.96      243.77     22.43 o
  10  13   2      180.44      192.16     14.08 o
  11  13   2      216.09      200.63     20.95 o
  12  13   2       57.82       63.11     23.44 o
  13  13   2       14.77        7.10     16.83 o
  14  13   2       13.86       15.42     30.72 o
  15  13   2       58.65       89.20     36.65 o
  16  13   2       12.35        2.08     28.90 o
  17  13   2       16.80       11.58     58.56 o
   0  14   2      518.51      482.07     15.74 o
   1  14   2      886.82      903.21     15.93 o
   2  14   2      725.70      793.77     23.51 o
   3  14   2      695.28      679.97     12.27 o
   4  14   2       95.35       89.98     11.62 o
   5  14   2       72.48       79.19     14.68 o
   6  14   2      241.65      241.68     23.05 o
   7  14   2       43.34       20.60     23.47 o
   8  14   2      252.52      252.91     31.45 o
   9  14   2       16.51       22.01     19.72 o
  10  14   2       28.74       29.90     18.27 o
  11  14   2       51.56       42.90     20.72 o
  12  14   2        6.14       18.89     25.38 o
  13  14   2      163.00      135.02     29.19 o
  14  14   2       49.41       95.30     28.80 o
  15  14   2        8.31       37.96     39.66 o
  16  14   2        0.95       18.01     44.48 o
  17  14   2       42.08       81.22     58.12 o
   1  15   2      162.58      151.65      8.13 o
   2  15   2      344.82      336.24     11.77 o
   3  15   2        2.09        6.03      9.59 o
   4  15   2      132.22      105.60     14.23 o
   5  15   2      164.28      138.41     15.67 o
   6  15   2      712.64      698.44     36.35 o
   7  15   2      154.08      160.08     26.38 o
   8  15   2      177.51      213.40     31.53 o
   9  15   2        5.16        9.46     30.41 o
  10  15   2      132.44      140.51     23.65 o
  11  15   2       60.38       69.06     27.51 o
  12  15   2       38.36       37.43     33.55 o
  13  15   2        0.98      -11.05     27.83 o
  14  15   2        4.02       -0.06     13.94 o
  15  15   2        6.06        8.89     16.68 o
  16  15   2        2.66        2.03     17.78 o
  17  15   2       17.10       30.83     89.10 o
   0  16   2      471.42      483.85     16.84 o
   1  16   2      379.89      403.91     10.90 o
   2  16   2      206.12      170.72     11.01 o
   3  16   2      340.63      336.83     12.14 o
   4  16   2      249.11      218.99      8.47 o
   5  16   2       24.68       15.40     12.66 o
   6  16   2       84.44       74.20     29.12 o
   7  16   2       40.33       46.71     33.39 o
   8  16   2      246.37      208.67     27.27 o
   9  16   2       12.38       22.19     36.45 o
  10  16   2       23.24       30.21     24.41 o
  11  16   2       18.55       24.64     29.06 o
  12  16   2       27.48       10.92     30.80 o
  13  16   2       47.93       63.23     39.42 o
  14  16   2       91.73      117.27     39.22 o
  15  16   2       17.54       27.83     51.41 o
  16  16   2        6.34        0.19      8.04 o
  17  16   2       43.51       59.25     95.83 o
   1  17   2      274.02      265.50      9.97 o
   2  17   2      245.71      217.59     12.58 o
   3  17   2      189.53      176.04     11.20 o
   4  17   2      388.11      379.69     21.46 o
   5  17   2      520.30      488.95     19.54 o
   6  17   2      206.67      242.09     25.87 o
   7  17   2       14.06       12.74     25.81 o
   8  17   2      356.57      408.96     37.57 o
   9  17   2       15.44       13.27     36.81 o
  10  17   2       61.31       41.24     27.48 o
  11  17   2       21.23       14.74     30.57 o
  12  17   2       43.11       65.22     35.75 o
  13  17   2       22.98       14.77     37.82 o
  14  17   2       53.85       65.00     46.81 o
  15  17   2       14.21       -3.27      7.40 o
  16  17   2        5.52       21.21     74.96 o
   0  18   2      919.97      956.76     23.33 o
   1  18   2     1396.91     1493.27     19.90 o
   2  18   2        1.15       -1.35     12.17 o
   3  18   2      412.65      390.84     14.04 o
   4  18   2        3.26        3.06     20.32 o
   5  18   2      109.20      106.25     11.05 o
   6  18   2      126.28      150.28     25.47 o
   7  18   2      241.62      225.92     30.38 o
   8  18   2        1.89       17.13     33.79 o
   9  18   2       89.83      120.55     43.01 o
  10  18   2       28.07       50.29     28.70 o
  11  18   2        2.42       16.86     31.65 o
  12  18   2       45.51       57.04     41.80 o
  13  18   2       16.82       16.42     42.93 o
  14  18   2        9.99       59.16     52.29 o
  15  18   2        1.13        8.18     49.91 o
  16  18   2       14.42       -4.03     29.70 o
   1  19   2       28.15       35.87     11.10 o
   2  19   2      195.98      199.77     11.76 o
   3  19   2       10.99        1.21      3.45 o
   4  19   2        3.56        8.00     20.68 o
   5  19   2      239.80      244.76     42.54 o
   6  19   2       46.37       33.92     34.88 o
   7  19   2       34.72       22.56     37.84 o
   8  19   2       62.41       40.06     28.34 o
   9  19   2       51.82       61.45     33.63 o
  10  19   2       10.00       19.94     39.02 o
  11  19   2      102.77      147.47     38.02 o
  12  19   2       45.53       39.67     34.55 o
  13  19   2        2.36       11.94     47.54 o
  14  19   2       43.06       67.83     46.45 o
  15  19   2       10.49      -13.45     59.51 o
   0  20   2      130.30      136.87     17.89 o
   1  20   2      184.70      199.41     12.90 o
   2  20   2      771.26      809.03     16.76 o
   3  20   2       89.88       86.55     13.79 o
   4  20   2       52.84       47.61     24.78 o
   5  20   2      124.67      124.81     23.38 o
   6  20   2        0.36       -2.00     10.36 o
   7  20   2       48.84       37.68     35.40 o
   8  20   2      106.50      113.04     43.07 o
   9  20   2        6.25       -3.56     88.02 o
  10  20   2        3.88        7.73     52.02 o
  11  20   2       28.63       19.56     39.35 o
  12  20   2       16.28       41.13     43.48 o
  13  20   2       24.17       46.89     40.88 o
  14  20   2       68.04       94.96     52.98 o
  15  20   2        0.56      -12.60     59.56 o
   1  21   2      115.17      103.96     13.63 o
   2  21   2      147.41      133.90     13.90 o
   3  21   2       49.75       49.90     15.17 o
   4  21   2       88.00       94.46     23.05 o
   5  21   2      247.35      247.57     25.66 o
   6  21   2       11.85       25.40     43.81 o
   7  21   2      137.82      129.48     33.71 o
   8  21   2       27.41       28.82     40.93 o
   9  21   2      339.59      398.13     40.53 o
  10  21   2       47.02       53.69     59.63 o
  11  21   2        3.39       20.72     44.28 o
  12  21   2       22.38       33.29     59.17 o
  13  21   2        3.29        6.74     80.66 o
   0  22   2      146.11      124.65     21.76 o
   1  22   2      120.99      125.09     15.42 o
   2  22   2      263.83      265.87     15.98 o
   3  22   2       30.70       28.34     15.66 o
   4  22   2       23.50       38.07     20.35 o
   5  22   2        6.37       -2.08      8.82 o
   6  22   2      120.45      133.50     46.52 o
   7  22   2       10.72       12.58     37.21 o
   8  22   2       16.27       18.42     41.09 o
   9  22   2       81.43       91.23     48.35 o
  10  22   2        8.50        0.19     62.37 o
  11  22   2       49.09       89.37     46.03 o
  12  22   2       25.57       41.35     51.04 o
  13  22   2        3.31       29.09     59.40 o
   1  23   2        5.29       12.29     17.32 o
   2  23   2       28.08       29.46     16.88 o
   3  23   2       51.81       64.63     22.02 o
   4  23   2      201.66      197.82     22.59 o
   5  23   2      102.36      105.80     27.15 o
   6  23   2       20.92       37.99     48.23 o
   7  23   2        7.87        1.16     38.46 o
   8  23   2      180.83      222.42     42.62 o
   9  23   2       74.49      108.32     54.95 o
  10  23   2      156.93      171.05     65.09 o
  11  23   2       75.77       91.57     45.11 o
  12  23   2        1.08       -1.32      9.33 o
   0  24   2      167.75      159.28     26.29 o
   1  24   2       15.13       18.23     17.79 o
   2  24   2       58.30       75.93     23.65 o
   3  24   2       63.31       73.86     24.41 o
   4  24   2        2.52       18.28     26.42 o
   5  24   2        1.13       -4.36     14.58 o
   6  24   2      103.02      152.41     45.49 o
   7  24   2        0.73       14.23     45.16 o
   8  24   2       36.68       30.59     49.80 o
   9  24   2        0.81      -17.39     58.31 o
  10  24   2       21.07       32.46     70.65 o
  11  24   2       51.65       97.79     79.17 o
   1  25   2        4.15       19.10     25.47 o
   2  25   2      126.84      157.74     23.39 o
   3  25   2       52.10       65.17     22.72 o
   4  25   2       23.67       10.79     24.55 o
   5  25   2       40.69       45.83     28.28 o
   6  25   2      138.57      164.88     41.05 o
   7  25   2       23.26        8.83    303.45 o
   8  25   2       46.34       71.31     55.92 o
   9  25   2       29.50       35.51     60.45 o
  10  25   2       40.30       24.84     77.58 o
  11  25   2        5.11       15.95     85.23 o
   0  26   2        0.37        2.47     68.06 o
   1  26   2       41.92       62.79     37.48 o
   2  26   2        2.02        0.45     23.93 o
   3  26   2      116.31      152.47     28.35 o
   4  26   2       51.98       65.26     30.21 o
   5  26   2       64.07       88.50     30.19 o
   6  26   2       60.52      105.76     39.94 o
   7  26   2        9.22       53.72     44.31 o
   8  26   2       10.25       12.65     66.91 o
   9  26   2        0.12        3.03     60.19 o
  10  26   2        0.65       10.56     84.70 o
   1  27   2        1.57        7.62     25.06 o
   2  27   2        4.67       -3.18     19.66 o
   3  27   2       64.52       68.05     35.73 o
   4  27   2        6.55       12.92     31.00 o
   5  27   2       42.90       55.54     30.95 o
   6  27   2       86.05      123.38     46.15 o
   7  27   2        8.60       56.93     49.06 o
   8  27   2       64.88       69.15     77.68 o
   9  27   2        4.99        5.52     67.27 o
   0  28   2       13.15       49.85     62.10 o
   1  28   2        6.67       18.40     43.49 o
   2  28   2        8.19        4.12     37.45 o
   3  28   2      107.49      149.44     46.40 o
   4  28   2       11.71       21.91     38.69 o
   5  28   2       35.70        4.07     72.44 o
   6  28   2        1.39        7.68     73.86 o
   7  28   2        0.89      -12.35     26.42 o
   8  28   2       32.04       66.71     56.96 o
   1  29   2        8.97       47.63     48.41 o
   2  29   2       26.21       46.03     43.36 o
   3  29   2       10.25        0.68      6.79 o
   4  29   2       15.93       36.39     51.90 o
   5  29   2       19.40       21.65     61.59 o
   6  29   2        5.15       12.21     66.10 o
   0  30   2      264.52      313.97     70.96 o
   1  30   2       53.20      105.38     48.03 o
   2  30   2       10.28       35.03     43.09 o
   3  30   2        1.38        6.89     15.21 o
   4  30   2        3.99       46.85     48.98 o
   1  31   2        4.41        1.20     49.38 o
   2  31   2        9.84        8.52     69.90 o
   2   0   3      682.57      707.23     36.38 o
   6   0   3     2224.94     2264.77     36.14 o
   8   0   3     2137.86     2158.71     41.77 o
  10   0   3      202.07      235.71     23.45 o
  12   0   3       87.63       91.76     23.93 o
  14   0   3       69.50       69.90     30.71 o
  16   0   3       15.18        1.06     29.60 o
  18   0   3        0.49       36.66     70.30 o
   0   1   3      607.04      667.19      9.61 o
   1   1   3      193.39      198.87      4.76 o
   2   1   3      597.13      588.30      8.60 o
   3   1   3     2093.41     1992.18     37.54 o
   4   1   3      483.36      472.63     10.37 o
   5   1   3       52.94       46.49      7.40 o
   6   1   3      311.05      306.45     11.55 o
   7   1   3      127.90      131.60     10.75 o
   8   1   3        9.65       12.26     11.29 o
   9   1   3       49.59       58.48     12.45 o
  10   1   3      139.53      137.60     13.41 o
  11   1   3       35.20       38.60     16.18 o
  12   1   3      200.82      195.02     19.13 o
  13   1   3       58.50       63.56     18.97 o
  14   1   3       24.79       25.78     21.77 o
  15   1   3       14.20        1.74     11.32 o
  16   1   3        2.31       -1.11     26.67 o
  17   1   3       22.63       37.40     33.28 o
  18   1   3       38.14       29.44     51.04 o
   1   2   3      265.52      264.33      4.13 o
   2   2   3     1477.54     1531.13     22.21 o
   3   2   3      323.02      319.37      4.96 o
   4   2   3      169.40      170.28      6.94 o
   5   2   3      522.33      512.46     11.27 o
   6   2   3      107.99      110.50      7.35 o
   7   2   3      389.44      387.33     13.40 o
   8   2   3      443.86      461.75     15.47 o
   9   2   3      696.98      707.43     33.61 o
  10   2   3      129.35      130.32     14.07 o
  11   2   3        2.12        0.06      3.94 o
  12   2   3       16.49        8.26     12.58 o
  13   2   3       18.72       22.24     21.79 o
  14   2   3        1.03        1.78     12.80 o
  15   2   3        9.57       11.81     24.65 o
  16   2   3        1.33        6.72     31.54 o
  17   2   3       24.87       15.53     30.53 o
  18   2   3       24.52       28.81     39.36 o
   0   3   3     4821.38     5025.36     80.92 o
   1   3   3     1301.82     1392.36     21.86 o
   2   3   3       43.88       38.72      4.21 o
   3   3   3      936.90      916.32     14.72 o
   4   3   3      209.67      199.39      5.61 o
   5   3   3       45.09       32.80      7.00 o
   6   3   3      286.75      290.85     10.55 o
   7   3   3      337.45      333.93     10.65 o
   8   3   3       62.27       39.17      9.15 o
   9   3   3       55.25       46.74     12.67 o
  10   3   3        0.22        7.01     14.18 o
  11   3   3      255.95      242.45     16.71 o
  12   3   3       66.38       49.74     20.30 o
  13   3   3       29.09       24.96     23.31 o
  14   3   3       55.76       70.48     25.46 o
  15   3   3        4.68        8.34     17.09 o
  16   3   3       71.06       78.39     27.06 o
  17   3   3       17.99        7.57     14.51 o
  18   3   3       12.44        9.71     34.44 o
   1   4   3      445.24      495.18      4.88 o
   2   4   3      697.50      793.49      7.96 o
   3   4   3      390.91      409.72      8.42 o
   4   4   3      260.03      265.20      4.14 o
   5   4   3     1076.33     1096.58     14.52 o
   6   4   3      930.28      961.55     21.95 o
   7   4   3       87.24       93.91      8.17 o
   8   4   3      192.75      183.43      9.57 o
   9   4   3      116.46      107.37     11.56 o
  10   4   3       41.82       46.24     12.76 o
  11   4   3      258.94      265.47     14.70 o
  12   4   3      290.85      312.39     16.52 o
  13   4   3        5.38       14.01     20.49 o
  14   4   3       24.49       21.53     22.45 o
  15   4   3        1.81       -1.71      6.87 o
  16   4   3        7.22       13.57     25.76 o
  17   4   3       57.90       59.84     36.57 o
  18   4   3       13.07       70.68     41.14 o
   0   5   3     3221.43     3080.32     23.58 o
   1   5   3      125.81      138.39      3.83 o
   2   5   3     1572.47     1566.98     14.25 o
   3   5   3       53.04       54.08      5.51 o
   4   5   3       15.46       10.45      5.61 o
   5   5   3      175.24      171.42      9.23 o
   6   5   3      455.89      477.68     20.77 o
   7   5   3      333.86      320.57     15.09 o
   8   5   3      282.76      280.59     10.47 o
   9   5   3       39.47       34.25     11.56 o
  10   5   3        0.72        4.28     12.11 o
  11   5   3       73.00       66.02     14.77 o
  12   5   3       53.73       63.03     17.06 o
  13   5   3        5.91        5.87     26.07 o
  14   5   3       21.60       29.00     27.35 o
  15   5   3        8.89       21.98     29.72 o
  16   5   3       69.63       75.76     34.93 o
  17   5   3        6.81       14.50     37.50 o
  18   5   3       12.76       33.80     51.20 o
   1   6   3      204.60      225.63      4.53 o
   2   6   3      173.01      172.24      7.04 o
   3   6   3      383.98      418.47      9.86 o
   4   6   3       27.40       26.59      9.29 o
   5   6   3      284.57      265.14      4.45 o
   6   6   3      435.93      433.49     20.16 o
   7   6   3       28.27       25.87     13.96 o
   8   6   3       37.65       44.49     12.28 o
   9   6   3     1150.61     1190.82     49.01 o
  10   6   3      228.28      244.74     16.56 o
  11   6   3       91.04       72.95     17.10 o
  12   6   3       32.35       33.14     21.33 o
  13   6   3      105.60      124.61     23.46 o
  14   6   3       38.93       38.50     25.00 o
  15   6   3       23.48       21.57     30.26 o
  16   6   3        1.22        5.87     16.97 o
  17   6   3       52.86       68.24     44.53 o
  18   6   3       12.06       32.45     50.58 o
   0   7   3     2290.75     2288.06     48.96 o
   1   7   3      655.93      743.51     11.30 o
   2   7   3      113.61      125.30      7.84 o
   3   7   3      428.78      466.06     10.43 o
   4   7   3      149.57      163.41      8.96 o
   5   7   3      160.88      161.81      8.97 o
   6   7   3       99.46       91.46      2.92 o
   7   7   3       23.27        7.94     15.38 o
   8   7   3      344.70      351.12     17.53 o
   9   7   3       62.77       75.11     15.15 o
  10   7   3        4.52       13.35     17.70 o
  11   7   3      185.68      162.45     19.52 o
  12   7   3       77.60       73.67     20.23 o
  13   7   3       34.78       41.27     26.15 o
  14   7   3      128.54      158.69     28.21 o
  15   7   3       86.63       65.14     33.56 o
  16   7   3       10.27       15.27     34.04 o
  17   7   3       37.32       16.03     43.96 o
  18   7   3       23.19       26.22     69.79 o
   1   8   3      102.16       90.48      6.68 o
   2   8   3      231.33      230.58      8.47 o
   3   8   3      334.23      335.78     10.20 o
   4   8   3       20.54       22.48      7.85 o
   5   8   3      164.81      162.78      8.06 o
   6   8   3      291.50      307.70      6.80 o
   7   8   3      178.12      166.86     14.79 o
   8   8   3      697.57      634.31     31.79 o
   9   8   3       16.97        5.47     16.58 o
  10   8   3      130.80      135.71     18.24 o
  11   8   3      133.94      114.76     19.97 o
  12   8   3       26.40       23.57     22.61 o
  13   8   3        9.24       10.90     15.50 o
  14   8   3        0.53       -4.17     12.47 o
  15   8   3       15.31       23.84     34.09 o
  16   8   3       55.67       76.19     39.41 o
  17   8   3        9.05        6.44     37.68 o
  18   8   3        3.07       33.49     84.82 o
   0   9   3      861.56      780.18     19.75 o
   1   9   3      401.95      409.01      9.21 o
   2   9   3      213.12      194.46      7.69 o
   3   9   3     1526.13     1481.27     17.84 o
   4   9   3      139.41      144.21      8.68 o
   5   9   3      292.52      299.45     15.91 o
   6   9   3      595.22      560.88     10.10 o
   7   9   3        3.87        8.85      6.71 o
   8   9   3      102.95       92.26      8.98 o
   9   9   3      114.46      106.69     16.14 o
  10   9   3       89.49       83.74     17.85 o
  11   9   3        1.10       15.26     18.40 o
  12   9   3       79.58       81.96     22.03 o
  13   9   3       12.31       24.58     26.49 o
  14   9   3       24.56       29.53     31.37 o
  15   9   3      145.02      185.54     33.42 o
  16   9   3        9.65       13.28     36.40 o
  17   9   3        5.27       -6.74     42.37 o
   1  10   3       74.89       71.61      9.86 o
   2  10   3      258.87      250.16      7.31 o
   3  10   3       66.83       57.08      8.38 o
   4  10   3        9.53       12.57      8.92 o
   5  10   3       28.25       31.05     10.93 o
   6  10   3      949.45     1006.58     13.38 o
   7  10   3        5.93       15.02     20.66 o
   8  10   3      369.72      397.06     31.36 o
   9  10   3      238.32      225.27     25.87 o
  10  10   3      171.09      177.48     17.91 o
  11  10   3       12.23       30.18     22.02 o
  12  10   3       56.19       69.82     24.72 o
  13  10   3      121.16      130.79     26.37 o
  14  10   3        2.19       34.95     30.79 o
  15  10   3       35.74       56.17     36.63 o
  16  10   3       18.54       37.22     42.04 o
  17  10   3       14.63       -2.25     15.12 o
   0  11   3     1493.45     1478.82     15.13 o
   1  11   3      308.79      294.06     15.88 o
   2  11   3      313.77      308.00     15.96 o
   3  11   3      643.91      658.47     12.48 o
   4  11   3       67.55       84.58      9.51 o
   5  11   3      108.75       94.39      9.16 o
   6  11   3       60.25       68.26     13.10 o
   7  11   3       51.25       26.66     21.86 o
   8  11   3       46.74       39.92     13.05 o
   9  11   3        3.55       -1.87     40.81 o
  10  11   3       38.49       32.70     20.75 o
  11  11   3      399.44      418.36     23.03 o
  12  11   3        9.54        4.34     13.37 o
  13  11   3       26.54       37.57     29.32 o
  14  11   3       10.46        8.64     32.04 o
  15  11   3       75.36       82.24     36.67 o
  16  11   3       11.70        7.06     44.03 o
  17  11   3       25.95       46.03     53.63 o
   1  12   3      225.75      229.03     12.60 o
   2  12   3       16.90       18.11     10.86 o
   3  12   3      262.86      251.76      7.14 o
   4  12   3      173.50      178.45     11.74 o
   5  12   3      106.21      110.21     12.64 o
   6  12   3      401.08      361.28     30.59 o
   7  12   3       16.52       11.40     25.50 o
   8  12   3      285.21      252.24     32.33 o
   9  12   3       24.01       35.05     33.35 o
  10  12   3      156.13      131.00     24.17 o
  11  12   3      139.14      110.43     22.14 o
  12  12   3        1.30        5.32     15.07 o
  13  12   3       13.96       28.45     28.74 o
  14  12   3       72.46       74.82     32.14 o
  15  12   3        1.03       -6.37     19.61 o
  16  12   3       37.32       49.63     43.06 o
  17  12   3        6.80      -20.57     40.13 o
   0  13   3      191.50      163.97      8.24 o
   1  13   3      208.00      199.32     12.10 o
   2  13   3      441.57      455.02     15.35 o
   3  13   3     1279.27     1323.64     24.24 o
   4  13   3      167.78      165.92      9.13 o
   5  13   3      423.05      435.94     22.45 o
   6  13   3      187.56      149.22     28.53 o
   7  13   3       23.70       58.66     31.83 o
   8  13   3      224.17      230.17     35.35 o
   9  13   3       10.02       28.99     38.72 o
  10  13   3       47.31       62.85     36.84 o
  11  13   3       49.47       34.76     31.60 o
  12  13   3      175.25      170.53     34.88 o
  13  13   3       32.60       32.12     30.45 o
  14  13   3       30.19       48.01     34.42 o
  15  13   3       65.12       70.65     41.35 o
  16  13   3       16.79       20.65     31.50 o
  17  13   3       15.85       13.62    758.56 o
   1  14   3       24.81       27.86      8.40 o
   2  14   3      306.74      291.27     15.21 o
   3  14   3      637.91      683.45     19.55 o
   4  14   3      353.99      381.14     10.22 o
   5  14   3       40.09       42.04     16.25 o
   6  14   3      237.54      186.43     23.32 o
   7  14   3       67.66       41.63     33.08 o
   8  14   3       21.60        2.63     26.66 o
   9  14   3       79.26       69.80     30.36 o
  10  14   3       13.77       14.22     43.96 o
  11  14   3       74.80       88.67     28.53 o
  12  14   3       34.02       47.12     35.04 o
  13  14   3       25.45       28.53     35.91 o
  14  14   3       36.43       37.69     42.02 o
  15  14   3        7.27       19.83     54.42 o
  16  14   3        6.30       17.84     47.98 o
   0  15   3     2268.82     2369.82     26.68 o
   1  15   3       57.04       66.49      7.22 o
   2  15   3      476.02      493.86     17.67 o
   3  15   3       79.28       73.70     13.57 o
   4  15   3       24.21        8.93     10.14 o
   5  15   3      172.59      159.69     23.78 o
   6  15   3       33.89       47.26     33.44 o
   8  15   3       66.03       30.65     38.69 o
   9  15   3       72.07       51.62     42.25 o
  10  15   3        0.96       -1.38      8.31 o
  11  15   3        9.72        2.67     12.51 o
  12  15   3       17.73       22.78     35.42 o
  13  15   3       38.73       36.47     36.93 o
  14  15   3      201.81      242.33     48.59 o
  15  15   3       23.63       35.59     53.62 o
   1  16   3      126.37      121.93      8.14 o
   2  16   3       75.81       61.24     18.94 o
   3  16   3      621.02      638.05     19.53 o
   4  16   3      236.63      191.46     16.00 o
   5  16   3       80.35       91.73     14.71 o
   6  16   3      162.48       83.42     28.03 o
   7  16   3       11.39       21.79     38.85 o
   8  16   3       32.20       53.94     32.07 o
   9  16   3      136.11      131.90     33.28 o
  10  16   3        5.17       44.43     45.76 o
  11  16   3       64.45       73.25     36.29 o
  12  16   3       17.15        0.77     11.72 o
  13  16   3       96.72       92.35     44.70 o
  14  16   3        3.24       14.81     48.45 o
  15  16   3        9.17        9.16     77.27 o
   0  17   3      688.18      753.54     19.37 o
   1  17   3      129.37      133.58      9.52 o
   2  17   3       93.43       96.32     17.72 o
   3  17   3      334.35      339.32     20.98 o
   4  17   3       73.81       89.61     17.53 o
   5  17   3      202.64      179.99     18.36 o
   6  17   3       60.09       54.30     26.39 o
   7  17   3        9.31       26.41     32.80 o
   8  17   3       17.78       12.03     44.29 o
   9  17   3       43.03       43.84     47.64 o
  10  17   3        5.87       12.47     50.79 o
  11  17   3       88.68      115.67     34.18 o
  12  17   3        6.07       24.78     41.36 o
  13  17   3       20.83       59.80     48.47 o
  14  17   3       47.43       79.98     46.98 o
  15  17   3       12.68       20.58     57.93 o
   1  18   3       94.42       82.68     10.49 o
   2  18   3       15.20       24.45     14.08 o
   3  18   3      240.49      227.68     21.92 o
   4  18   3       35.19       35.00     24.52 o
   5  18   3      261.58      253.95     19.44 o
   6  18   3      254.97      215.31     25.54 o
   7  18   3       62.83       55.83     25.40 o
   8  18   3       42.38       65.05     38.61 o
   9  18   3       32.25       48.86     44.74 o
  10  18   3       19.28       55.74     40.56 o
  11  18   3      115.26      123.32     39.72 o
  12  18   3        3.09        1.52     36.35 o
  13  18   3        7.22       -0.59      4.17 o
  14  18   3       13.04       31.30     50.86 o
   0  19   3      862.04      855.95     31.26 o
   1  19   3      107.93      104.95     14.76 o
   2  19   3        6.00        4.76      9.86 o
   3  19   3       32.34       56.08     21.98 o
   4  19   3        5.02       24.84     25.23 o
   5  19   3       53.29       41.06     24.56 o
   6  19   3       98.72       92.39     26.72 o
   7  19   3       63.58       65.43     31.37 o
   8  19   3      209.67      241.01     29.31 o
   9  19   3        3.90      -10.09     49.37 o
  10  19   3       24.59       23.90     52.57 o
  11  19   3       75.04       80.61     62.03 o
  12  19   3        5.93       29.02     48.17 o
  13  19   3        6.90        4.31     49.19 o
  14  19   3        4.46        8.89     62.39 o
   1  20   3       42.25       42.03     16.29 o
   2  20   3       46.41       43.05     18.75 o
   3  20   3       13.99       18.54     19.21 o
   4  20   3       32.43       30.48     27.39 o
   5  20   3       19.13       23.34     26.98 o
   6  20   3      181.98      222.59     43.34 o
   7  20   3       27.35       23.22     33.44 o
   8  20   3      156.82      198.29     35.52 o
   9  20   3        4.11       15.64     52.72 o
  10  20   3       20.39       42.74     61.70 o
  11  20   3       51.92       59.08     57.36 o
  12  20   3        7.32       12.78     46.54 o
  13  20   3        6.65       12.51     75.83 o
   0  21   3        5.37       11.58     36.78 o
   1  21   3      155.52      160.79     23.62 o
   2  21   3       41.10       45.84     18.29 o
   3  21   3      310.95      317.07     19.35 o
   4  21   3       26.64       28.28     29.09 o
   5  21   3       83.13      107.74     31.50 o
   6  21   3        9.72       23.13     47.80 o
   7  21   3       17.47       16.20     51.87 o
   8  21   3        4.28       25.23     55.64 o
   9  21   3       20.65       28.65     42.85 o
  10  21   3        6.79       -1.35     15.82 o
  11  21   3       23.95       50.70     53.36 o
  12  21   3       52.59       79.40     55.59 o
  13  21   3       13.00        7.97     86.83 o
   1  22   3        2.24        6.78     26.46 o
   2  22   3       96.45       85.30     30.96 o
   3  22   3       88.59       70.95     28.29 o
   4  22   3       12.65       23.64     21.26 o
   5  22   3       35.34       50.83     32.15 o
   6  22   3      147.61      165.23     51.61 o
   7  22   3        3.43       -3.14     44.68 o
   8  22   3      159.67      133.51     59.75 o
   9  22   3        0.10        3.46    128.06 o
  10  22   3       48.29       49.51     61.37 o
  11  22   3       10.76       52.25     60.16 o
  12  22   3       19.89       28.90     59.35 o
   0  23   3        8.21       31.73     44.46 o
   1  23   3        3.90       19.67     31.20 o
   2  23   3       76.51       76.80     28.80 o
   3  23   3       79.17       78.05     32.72 o
   4  23   3       16.81        8.55     33.23 o
   5  23   3      169.56      252.35     28.88 o
   6  23   3        4.41       26.13     56.53 o
   7  23   3        9.81       24.10     58.08 o
   8  23   3       32.38       54.25     64.54 o
   9  23   3        3.60        5.21    266.35 o
  10  23   3       29.63       30.05     65.01 o
  11  23   3        8.72       37.04     64.96 o
   1  24   3        1.85        0.68      8.62 o
   2  24   3       30.16       49.09     34.52 o
   3  24   3       30.74       55.40     35.82 o
   4  24   3       33.19       29.91     38.25 o
   5  24   3      161.14      152.54     37.98 o
   6  24   3       37.91       78.63     60.37 o
   7  24   3        9.21       26.18     57.94 o
   8  24   3       26.52       23.86     65.41 o
   9  24   3      110.61      138.26     75.22 o
  10  24   3       28.24       78.76     68.55 o
   0  25   3      199.13      291.02     51.11 o
   1  25   3        3.97        4.40     17.38 o
   2  25   3       20.70       22.12     31.74 o
   3  25   3      105.62      101.77     31.09 o
   4  25   3       72.53       77.45     33.95 o
   5  25   3       34.03       68.80     39.23 o
   6  25   3       68.29       79.07     55.87 o
   7  25   3       20.13       66.23     53.27 o
   8  25   3        7.38       -1.34     28.30 o
   9  25   3        7.96       24.25     81.00 o
   1  26   3        5.86       11.84     60.75 o
   2  26   3       18.92       41.71     38.41 o
   3  26   3       17.10       67.58     41.81 o
   4  26   3       10.02       29.52     43.23 o
   5  26   3       48.95       67.13     46.18 o
   6  26   3       33.74       46.31     54.91 o
   7  26   3       20.90       30.26     62.23 o
   8  26   3        9.85       -0.44     11.29 o
   0  27   3       94.96       41.52     54.46 o
   1  27   3       16.79       36.34     40.29 o
   2  27   3       35.26       56.27     36.85 o
   3  27   3       12.53       16.54     41.20 o
   4  27   3       35.16       27.26     49.03 o
   5  27   3       10.04       23.50     42.04 o
   6  27   3       33.24       98.98     74.53 o
   7  27   3       10.88       21.04     78.62 o
   1  28   3       26.89       38.14     47.94 o
   2  28   3       76.19       90.81     43.72 o
   3  28   3       20.56       25.52     52.02 o
   4  28   3       10.98       -2.09      8.97 o
   5  28   3        6.55       18.37     55.06 o
   6  28   3        1.43       28.30     83.95 o
   0  29   3       31.69       46.38     77.18 o
   1  29   3        1.66       23.22     53.39 o
   2  29   3       10.82       36.71     46.80 o
   3  29   3       33.04       61.44     48.36 o
   4  29   3       35.35       64.33     54.34 o
   1  30   3       10.07       35.79     51.14 o
   2  30   3        4.12       19.40     67.17 o
   3  30   3       17.65       35.79     81.61 o
   0   0   4      583.11      551.68     22.95 o
   2   0   4      622.66      617.23     15.51 o
   4   0   4        0.82        0.79      7.94 o
   6   0   4      633.49      665.68     14.32 o
   8   0   4      165.36      135.99     17.66 o
  10   0   4       51.76       38.29     21.56 o
  12   0   4      169.72      146.52     28.21 o
  14   0   4       72.41       75.63     45.70 o
  16   0   4       72.98       71.60     60.43 o
   1   1   4      163.38      175.00      5.20 o
   2   1   4       62.32       61.49      4.98 o
   3   1   4     1268.69     1344.78     15.43 o
   4   1   4        9.14        7.13      5.45 o
   5   1   4       33.93       35.43      5.03 o
   6   1   4       28.68       32.35      7.68 o
   7   1   4       72.31       72.82      9.21 o
   8   1   4       41.48       42.62     10.76 o
   9   1   4      109.09      119.22     12.17 o
  10   1   4        5.19        5.65     14.17 o
  11   1   4      186.19      189.06     16.42 o
  12   1   4       56.07       54.41     19.51 o
  13   1   4       14.17        8.15     10.81 o
  14   1   4       12.74        7.79     31.29 o
  15   1   4        3.27        3.24     20.28 o
  16   1   4       11.61       13.87     44.20 o
   0   2   4     1452.37     1412.01     20.16 o
   1   2   4      207.96      206.10      4.04 o
   2   2   4      512.32      481.89      6.49 o
   3   2   4      106.56      109.67      6.99 o
   4   2   4      108.29       95.21     11.48 o
   5   2   4      297.36      287.39     23.88 o
   6   2   4      274.27      258.51     13.15 o
   7   2   4       66.37       67.82      9.36 o
   8   2   4      334.24      316.11     11.29 o
   9   2   4       11.37        3.12     11.20 o
  10   2   4       52.36       53.35     14.44 o
  11   2   4       65.35       72.20     15.86 o
  12   2   4       21.24       24.46     15.77 o
  13   2   4       49.22       52.84     21.83 o
  14   2   4       37.37       52.19     28.03 o
  15   2   4       18.97       -2.40     10.66 o
  16   2   4        6.24       24.36     47.24 o
   1   3   4      241.20      237.20      3.90 o
   2   3   4        9.82       13.11      5.39 o
   3   3   4       67.88       67.88      5.20 o
   4   3   4       76.37       85.27      6.31 o
   5   3   4      322.56      291.36      8.30 o
   6   3   4     1322.10     1436.54     56.07 o
   7   3   4        0.98        2.17      8.69 o
   8   3   4       67.72       53.66     10.93 o
   9   3   4      201.93      223.49     17.80 o
  10   3   4       39.01       33.09     13.73 o
  11   3   4       31.25       34.55     17.24 o
  12   3   4       85.29      102.32     23.16 o
  13   3   4       41.61       54.39     26.13 o
  14   3   4       16.42       25.00     28.97 o
  15   3   4        6.23       21.23     47.16 o
  16   3   4       21.67       38.90     50.94 o
   0   4   4      472.59      448.13      6.98 o
   1   4   4      111.45      110.68      4.46 o
   2   4   4      103.68      100.22      6.62 o
   3   4   4      139.70      135.16      3.79 o
   4   4   4       85.68       91.26     21.90 o
   5   4   4     1751.41     1708.07     46.35 o
   6   4   4      150.67      117.03     21.64 o
   7   4   4      467.81      498.85     10.37 o
   8   4   4      168.15      182.39     10.65 o
   9   4   4       34.59       40.60     12.76 o
  10   4   4       62.49       46.67     14.92 o
  11   4   4      112.01      136.44     18.67 o
  12   4   4       22.23       10.49     12.58 o
  13   4   4       27.42       40.18     27.95 o
  14   4   4       78.76      109.22     39.56 o
  15   4   4        3.02        5.62     33.54 o
  16   4   4        1.36        4.48     64.70 o
   1   5   4      208.88      228.27      6.05 o
   2   5   4      214.29      222.57      5.53 o
   3   5   4      178.27      181.41      5.77 o
   4   5   4      184.85      183.56      6.22 o
   5   5   4       59.38       60.35     24.47 o
   6   5   4      417.06      390.11     28.94 o
   7   5   4       55.09       69.57     29.85 o
   8   5   4      668.13      715.99     17.24 o
   9   5   4      161.08      147.59     15.01 o
  10   5   4       81.66       97.86     17.07 o
  11   5   4      189.22      175.37     21.37 o
  12   5   4        7.25       10.76     21.68 o
  13   5   4        5.55       -2.44     12.15 o
  14   5   4       38.45       48.36     40.53 o
  15   5   4       14.92       28.26     46.72 o
  16   5   4       28.78       71.39     44.94 o
   0   6   4      346.89      326.94      7.33 o
   1   6   4       28.01       19.21      5.85 o
   2   6   4      187.01      191.21      7.07 o
   3   6   4     1012.99     1043.26     15.24 o
   4   6   4      254.58      234.84     17.41 o
   5   6   4       21.91       23.44     24.89 o
   6   6   4       81.81       83.74     26.90 o
   7   6   4       26.29       28.75     30.23 o
   8   6   4      105.12       97.86     14.26 o
   9   6   4        0.52       10.48     17.04 o
  10   6   4      123.02      131.72     19.32 o
  11   6   4       70.97       73.71     20.77 o
  12   6   4       18.09       22.44     24.79 o
  13   6   4       48.46       39.23     25.82 o
  14   6   4       14.82       23.92     37.62 o
  15   6   4       92.96       95.59     46.71 o
  16   6   4        3.92       31.93     68.15 o
   1   7   4       81.95       85.65      6.05 o
   2   7   4       53.29       56.30      7.55 o
   3   7   4      854.75      904.98     15.20 o
   4   7   4       68.94       69.75      9.41 o
   5   7   4       65.33       63.99      5.30 o
   6   7   4       12.15       21.56     29.03 o
   7   7   4        7.10       16.59     31.07 o
   8   7   4      810.60      838.87     41.01 o
   9   7   4       91.58       91.84     17.52 o
  10   7   4      170.80      185.98     19.37 o
  11   7   4       50.85       46.98     23.22 o
  12   7   4        1.59       17.97     32.90 o
  13   7   4        7.69        5.34     22.06 o
  14   7   4       30.27       26.14     34.78 o
  15   7   4        1.66        6.52     45.57 o
  16   7   4        2.74       31.73     49.30 o
   0   8   4       83.54       84.00     10.24 o
   1   8   4      137.06      134.91      6.18 o
   2   8   4      880.02      893.79     10.46 o
   3   8   4      636.38      652.02     14.30 o
   4   8   4       71.44       72.07     10.15 o
   5   8   4      210.05      180.51     10.16 o
   6   8   4      110.59      119.53     29.63 o
   7   8   4       20.50       38.36     29.61 o
   8   8   4       41.60       40.10     35.29 o
   9   8   4       66.13       75.47     19.80 o
  10   8   4       52.65       60.49     19.84 o
  11   8   4       65.86       75.59     22.53 o
  12   8   4       52.52       64.42     25.46 o
  13   8   4       28.15       33.22     31.15 o
  14   8   4       14.97       17.84     39.71 o
  15   8   4       22.48       16.27     43.25 o
  16   8   4        0.42       14.42     42.86 o
   1   9   4        1.46       11.46      6.84 o
   2   9   4       12.48       10.51     10.95 o
   3   9   4      282.30      256.91     15.23 o
   4   9   4       75.07       74.27     13.45 o
   5   9   4      157.68      158.02     22.83 o
   6   9   4       23.90       27.01     29.02 o
   7   9   4       58.84       61.03     24.55 o
   8   9   4      180.51      148.33     31.96 o
   9   9   4       50.82       54.41     24.82 o
  10   9   4       36.28       25.34     26.70 o
  11   9   4       75.92       77.33     24.51 o
  12   9   4        5.66       15.15     27.97 o
  13   9   4       33.61       37.45     30.41 o
  14   9   4       27.32       26.11     46.39 o
  15   9   4       13.47       23.65     46.29 o
  16   9   4       24.55       39.23     52.79 o
   0  10   4      935.41      942.47     56.56 o
   1  10   4      120.05      117.59      6.94 o
   2  10   4      449.99      427.87     14.91 o
   3  10   4       18.81       28.56     12.26 o
   4  10   4      108.94      123.85     14.58 o
   5  10   4       74.44       74.91     26.70 o
   6  10   4       22.44       33.04     25.38 o
   7  10   4       35.43       11.10     30.30 o
   8  10   4       49.70       46.48     31.39 o
   9  10   4       18.35       12.47     36.36 o
  10  10   4        1.33       -0.61     23.37 o
  11  10   4       25.82       40.22     31.55 o
  12  10   4       42.76       74.57     26.79 o
  13  10   4       10.52        9.81     27.90 o
  14  10   4       36.07       30.90     46.80 o
  15  10   4       12.13       11.90     73.46 o
  16  10   4       22.56       53.27     79.72 o
   1  11   4      243.96      226.56      9.60 o
   2  11   4       43.57       44.00     13.32 o
   3  11   4        0.57        5.73     20.08 o
   4  11   4      257.31      272.20     16.58 o
   5  11   4      388.05      380.56     31.40 o
   6  11   4       61.61       43.70     27.63 o
   7  11   4       65.12       69.50     36.79 o
   8  11   4       35.43       24.44     39.78 o
   9  11   4       38.35       15.38     39.30 o
  10  11   4       87.85       70.83     29.26 o
  11  11   4      223.27      256.92     30.62 o
  12  11   4       19.76       15.01     36.13 o
  13  11   4       12.14       -0.65     59.54 o
  14  11   4       15.63       21.36     45.27 o
  15  11   4        3.56        4.02    101.97 o
  16  11   4        0.10       46.13     92.47 o
   0  12   4     1483.66     1537.54     30.88 o
   1  12   4      316.98      321.35     14.45 o
   2  12   4       15.77       17.41     13.42 o
   3  12   4      161.01      191.71     16.75 o
   4  12   4       57.82       44.02     18.79 o
   5  12   4       36.38       41.24     19.50 o
   6  12   4       25.83       25.75     35.86 o
   7  12   4        0.51        7.46     93.43 o
   8  12   4       33.15       16.21     30.10 o
   9  12   4       28.74       47.00     41.65 o
  10  12   4       27.58       20.49     32.02 o
  11  12   4       98.76      127.04     33.32 o
  12  12   4       15.85       14.59     37.50 o
  13  12   4       28.54       19.41     41.20 o
  14  12   4       60.31       83.14     40.95 o
  15  12   4       29.41       53.00     59.27 o
  16  12   4        5.03       23.74     83.76 o
   1  13   4       29.00       33.23     14.84 o
   2  13   4      176.95      183.01     13.49 o
   3  13   4      104.23      104.63     15.54 o
   4  13   4      451.27      446.36     26.45 o
   5  13   4       84.82       71.79     18.16 o
   6  13   4       21.50        5.11     30.45 o
   7  13   4       13.54        7.34     38.24 o
   8  13   4       88.77      100.28     43.26 o
   9  13   4       38.64       57.73     43.81 o
  10  13   4       21.49       14.26     42.81 o
  11  13   4       33.74       14.34     34.43 o
  12  13   4       29.64       36.32     37.65 o
  13  13   4       31.13       32.43     41.47 o
  14  13   4       23.74       20.62     49.43 o
  15  13   4        6.57       21.85     60.01 o
  16  13   4       15.11       -9.81     60.66 o
   0  14   4      116.30       82.95     27.88 o
   1  14   4      464.58      502.92     10.49 o
   2  14   4      289.33      285.61     15.48 o
   3  14   4      150.69      144.57     16.71 o
   4  14   4      120.21      121.56     16.88 o
   5  14   4      122.19      124.96     22.49 o
   6  14   4       28.68       25.29     37.45 o
   7  14   4       33.69       65.55     35.62 o
   8  14   4       37.13       46.87     32.41 o
   9  14   4       31.03       36.69     40.55 o
  10  14   4        4.27       23.49     53.43 o
  11  14   4       13.09       30.74     36.19 o
  12  14   4       28.02       45.78     36.46 o
  13  14   4       69.54       72.80     42.72 o
  14  14   4        1.88       -0.98     57.72 o
  15  14   4       12.92       37.53     80.56 o
   1  15   4        2.53        9.54     20.92 o
   2  15   4      315.06      266.88     16.49 o
   3  15   4       72.29       69.61     18.09 o
   4  15   4       60.13       47.12     16.35 o
   5  15   4       23.61        7.10     27.43 o
   6  15   4      405.33      371.91     32.55 o
   7  15   4       23.04       26.55     43.01 o
   8  15   4      314.74      356.35     47.25 o
   9  15   4       26.82       19.62     50.70 o
  10  15   4       19.30       29.59     46.71 o
  11  15   4       21.26        7.07     40.50 o
  12  15   4      146.88      144.99     41.78 o
  13  15   4        1.27       22.30     49.06 o
  14  15   4       16.27       11.28     59.01 o
  15  15   4        2.07       19.25     83.06 o
   0  16   4       48.67       53.75     31.66 o
   1  16   4       47.42       36.23     22.29 o
   2  16   4       31.82       28.62     17.14 o
   3  16   4      235.13      274.07     17.01 o
   4  16   4       15.01        0.79     18.05 o
   5  16   4        3.24       16.91     19.96 o
   6  16   4       12.08       13.65     42.85 o
   7  16   4       17.56       27.89     32.92 o
   8  16   4      115.18      106.23     42.75 o
   9  16   4       10.42       -2.08    183.69 o
  10  16   4        3.68       31.76     48.03 o
  11  16   4        2.84        6.84     36.86 o
  12  16   4       18.39       24.16     52.21 o
  13  16   4        9.99        7.39     25.83 o
  14  16   4        7.04       18.15     87.83 o
   1  17   4       33.03       36.58     21.31 o
   2  17   4       55.78       42.66     22.48 o
   3  17   4       41.32       49.39     20.79 o
   4  17   4       72.58       79.35     19.72 o
   5  17   4       90.98      113.56     20.46 o
   6  17   4      262.43      271.97     26.53 o
   7  17   4       10.06       33.96     46.07 o
   8  17   4      109.72      121.35     40.02 o
   9  17   4       25.24       38.28     45.26 o
  10  17   4       44.46       69.01     60.12 o
  11  17   4       19.45       -0.02      5.60 o
  12  17   4       40.99       67.96     49.72 o
  13  17   4        4.48        8.92     47.71 o
  14  17   4       11.07       -2.59     84.28 o
   0  18   4      531.52      651.98     36.72 o
   1  18   4      103.83       71.31     25.24 o
   2  18   4        5.81       11.77     24.29 o
   3  18   4       70.95       47.86     26.31 o
   4  18   4        3.13        0.00      9.92 o
   5  18   4      104.54      116.38     20.57 o
   6  18   4        5.16        5.72     25.33 o
   7  18   4       72.59       59.36     32.13 o
   8  18   4        9.15        3.69     52.99 o
   9  18   4       14.92       20.03     57.66 o
  10  18   4       24.73       26.94     63.55 o
  11  18   4        2.34       32.42     55.25 o
  12  18   4       16.43       35.87     52.00 o
  13  18   4       14.76      -13.87     59.94 o
   1  19   4        0.54        1.47     23.21 o
   2  19   4       16.78        5.58     16.29 o
   3  19   4       36.25       25.42     28.26 o
   4  19   4       12.38        7.16     25.80 o
   5  19   4       63.32       58.48     21.73 o
   6  19   4       23.74       40.24     33.41 o
   7  19   4        2.61       12.19     32.12 o
   8  19   4       23.57       29.47     35.97 o
   9  19   4       42.70      111.96     63.22 o
  10  19   4       18.33       24.45     62.01 o
  11  19   4       18.36       54.81     65.98 o
  12  19   4        3.86        4.43     29.23 o
  13  19   4        5.39       29.91     82.37 o
   0  20   4      403.67      550.41     42.53 o
   1  20   4       15.07       -1.46      4.74 o
   2  20   4       14.16       10.77     31.03 o
   3  20   4       10.53       12.12     43.41 o
   4  20   4       29.33       31.69     31.20 o
   5  20   4       34.88       25.86     31.61 o
   6  20   4        7.70       20.68     36.33 o
   7  20   4        8.49        6.10     38.13 o
   8  20   4       17.09       14.22     37.14 o
   9  20   4        1.22       22.79     44.50 o
  10  20   4       11.22       33.04     59.00 o
  11  20   4       35.70       37.79     76.90 o
  12  20   4        9.05       45.87     87.34 o
   1  21   4        4.17       -1.93     15.17 o
   2  21   4        9.06       -0.05     22.22 o
   3  21   4       49.20       56.25     30.55 o
   4  21   4       19.27       24.35     34.17 o
   5  21   4       53.08       56.02     36.65 o
   6  21   4       24.77       36.99     49.68 o
   7  21   4      123.43      107.19     33.16 o
   8  21   4        3.01       22.14     39.07 o
   9  21   4      104.97      151.49     45.48 o
  10  21   4        6.67       34.14     43.59 o
  11  21   4        9.13       25.35     82.40 o
   0  22   4       25.76       38.96     40.78 o
   1  22   4       35.13       15.68     24.75 o
   2  22   4      161.30      144.00     35.62 o
   3  22   4       44.87       48.29     35.59 o
   4  22   4        9.80       34.44     36.88 o
   5  22   4        3.95        0.75     37.74 o
   6  22   4       42.68       25.19     48.20 o
   7  22   4        1.22       24.64     57.68 o
   8  22   4       13.48       23.46     58.27 o
   9  22   4       48.15       42.84     45.88 o
  10  22   4       12.85       18.03     48.13 o
   1  23   4        8.20       20.63     36.57 o
   2  23   4        6.07        3.77     36.88 o
   3  23   4      108.34      154.48     35.53 o
   4  23   4       21.64       22.17     33.88 o
   5  23   4        3.83       -0.32      3.96 o
   6  23   4       20.89       30.93     55.12 o
   7  23   4       17.05       11.44     68.48 o
   8  23   4      107.68      102.53     69.38 o
   9  23   4       31.89       50.73     66.82 o
   0  24   4        1.39       -0.04      0.61 o
   1  24   4        1.05        0.50      5.69 o
   2  24   4       60.57       61.04     40.85 o
   3  24   4      118.45      213.42     42.46 o
   4  24   4       82.48       72.85     44.42 o
   5  24   4       13.49       10.96     39.93 o
   6  24   4        0.38       33.64     68.43 o
   7  24   4       27.32       21.35     75.76 o
   8  24   4       22.62       70.38     79.71 o
   1  25   4        4.34       -4.40     39.12 o
   2  25   4        5.96        7.86     38.93 o
   3  25   4       24.67       29.91     38.67 o
   4  25   4        8.61        8.70     42.87 o
   5  25   4       35.48       47.90     47.11 o
   6  25   4      106.31      164.01     75.93 o
   7  25   4        0.69       33.75     78.35 o
   0  26   4       18.50        2.76    199.40 o
   1  26   4       14.63       32.00     69.21 o
   2  26   4       26.91       38.94     45.28 o
   3  26   4        5.19       17.75     46.34 o
   4  26   4        2.63       19.65     46.03 o
   5  26   4       79.85       93.47     53.74 o
   6  26   4       40.54       60.01     69.40 o
   1  27   4        4.56       16.60     46.75 o
   2  27   4        1.49        2.66     16.91 o
   3  27   4       15.01       17.80     48.74 o
   4  27   4        1.77        4.07     74.18 o
   5  27   4       10.78       17.64     62.95 o
   0  28   4       11.07       23.08     80.86 o
   1  28   4       13.18       33.90     55.94 o
   2  28   4        2.16       22.02     52.29 o
   3  28   4       35.50       13.65     59.87 o
   4  28   4       11.32       14.63     80.82 o
   1  29   4        7.76       18.65     84.09 o
   2  29   4        1.53        9.51     73.84 o
   2   0   5      150.88      147.33     14.52 o
   4   0   5      434.36      486.02     13.98 o
   6   0   5       80.31       84.60     14.68 o
   8   0   5      216.30      207.87     31.07 o
  10   0   5       31.94       20.75     33.12 o
  12   0   5       51.40       18.13     56.76 o
  14   0   5       12.57       -8.79     41.15 o
   0   1   5      185.30      160.57     11.32 o
   1   1   5       76.78       83.33      6.37 o
   2   1   5        4.95       -1.66      8.69 o
   3   1   5      462.59      437.73     10.62 o
   4   1   5       64.33       65.15      8.54 o
   5   1   5       92.99       83.45      8.63 o
   6   1   5       50.85       38.93     14.13 o
   7   1   5       37.87       49.35     16.58 o
   8   1   5       51.44       39.64     26.25 o
   9   1   5        6.02       12.85     25.81 o
  10   1   5       15.08       32.88     29.18 o
  11   1   5        5.59       -8.62     22.38 o
  12   1   5        3.20        8.31     42.66 o
  13   1   5       15.50       33.74     45.52 o
  14   1   5       18.63       18.11     46.84 o
  15   1   5       50.00       62.55     50.30 o
   1   2   5       57.74       49.14      3.87 o
   2   2   5       82.68       66.22      4.25 o
   3   2   5       30.55       30.91      9.70 o
   4   2   5      276.43      277.39     10.32 o
   5   2   5      278.42      220.82     30.40 o
   6   2   5       79.93       96.00     17.40 o
   7   2   5        8.04       13.64     19.25 o
   8   2   5      194.28      188.92     17.26 o
   9   2   5       27.63       32.64     24.73 o
  10   2   5       56.33       44.25     32.89 o
  11   2   5        3.88      -14.10     18.18 o
  12   2   5       62.34       51.87     39.96 o
  13   2   5       11.76       14.70     43.51 o
  14   2   5       14.54       30.51     42.76 o
  15   2   5       22.50       27.02     57.64 o
   0   3   5      797.42      814.72     25.51 o
   1   3   5      187.15      178.13      8.02 o
   2   3   5      209.17      199.68      7.55 o
   3   3   5      209.69      213.59     10.89 o
   4   3   5      105.37      106.17     15.55 o
   5   3   5       21.39        5.60     29.80 o
   6   3   5       71.83       50.54     32.36 o
   7   3   5       92.11       95.87     18.94 o
   8   3   5       36.61       24.35     22.45 o
   9   3   5        0.12        9.03     24.86 o
  10   3   5       22.36        4.57    413.58 o
  11   3   5        9.13        6.46     29.21 o
  12   3   5       26.15       33.39     38.11 o
  13   3   5       59.21       49.36     40.10 o
  14   3   5       12.58       30.47     49.26 o
  15   3   5        2.16       23.88     56.15 o
   1   4   5       36.42       48.06      9.64 o
   2   4   5        1.13        3.12      9.16 o
   3   4   5      215.00      220.24      7.43 o
   4   4   5      308.60      338.36     15.77 o
   5   4   5       55.41       52.56     27.72 o
   6   4   5       47.49       27.76     27.79 o
   7   4   5       57.68       53.99     20.59 o
   8   4   5       43.55       35.52     20.26 o
   9   4   5       39.27       41.89     22.81 o
  10   4   5       35.33       43.88     36.27 o
  11   4   5      145.79      138.34     51.68 o
  12   4   5       56.22       51.69     46.34 o
  13   4   5        4.20       17.80     41.55 o
  14   4   5        5.96        7.59     66.22 o
   0   5   5      280.11      325.16     14.36 o
   1   5   5      173.85      163.15     11.55 o
   2   5   5      585.44      633.73     11.91 o
   3   5   5      474.05      499.90     10.09 o
   4   5   5       53.84       49.99     11.57 o
   5   5   5      323.40      313.00     26.39 o
   6   5   5      239.31      228.65     28.28 o
   7   5   5       48.68       36.42     27.82 o
   8   5   5       68.33       89.63     24.19 o
   9   5   5        5.03       16.89     26.33 o
  10   5   5        3.75       13.62     29.67 o
  11   5   5       29.09       25.09     52.39 o
  12   5   5       59.56       75.15     43.42 o
  13   5   5       66.11       76.84     64.37 o
  14   5   5       11.83        0.99     58.04 o
   1   6   5       10.01       20.83     10.25 o
   2   6   5       15.88       15.62     12.07 o
   3   6   5       15.72       14.78     10.79 o
   4   6   5       56.07       50.85     12.15 o
   5   6   5      140.37      133.72     28.07 o
   6   6   5       47.14       12.81     36.15 o
   7   6   5       69.32       48.20     37.27 o
   8   6   5       44.34       49.63     22.32 o
   9   6   5      149.03      144.68     26.20 o
  10   6   5       28.31       46.64     30.57 o
  11   6   5        0.56       14.63     32.03 o
  12   6   5       13.57       -9.30     51.83 o
  13   6   5       25.64       36.87     64.39 o
  14   6   5        9.90       25.59     75.31 o
   0   7   5      408.46      427.74     19.09 o
   1   7   5      138.08      145.12     10.84 o
   2   7   5      139.48      167.26     12.99 o
   3   7   5      123.53      151.51     15.45 o
   4   7   5        8.70       14.20     13.69 o
   5   7   5      232.71      165.18     34.19 o
   6   7   5      181.65      186.37     34.05 o
   7   7   5        2.26       10.11     35.67 o
   8   7   5       40.25       43.91     43.48 o
   9   7   5       40.83       38.46     26.33 o
  10   7   5       44.33       32.47     27.15 o
  11   7   5       24.08       48.80     31.59 o
  12   7   5        5.06        0.79     60.63 o
  13   7   5       24.43       19.27     60.40 o
  14   7   5       16.07       19.23     78.25 o
   1   8   5      155.17      158.33     11.49 o
   2   8   5       86.76       83.29     13.77 o
   3   8   5      178.37      195.81     17.42 o
   4   8   5       16.75       23.43     16.75 o
   5   8   5       19.81       46.78     34.60 o
   6   8   5      226.09      233.10     30.95 o
   7   8   5      148.29      126.88     36.21 o
   8   8   5        9.49       10.45     32.35 o
   9   8   5       69.13       87.14     29.53 o
  10   8   5       48.73       61.96     32.36 o
  11   8   5       52.76       74.14     36.86 o
  12   8   5       31.28       36.89     64.90 o
  13   8   5        1.82        8.45     58.71 o
  14   8   5       15.84      -10.25     78.85 o
   0   9   5      218.81      223.76     17.40 o
   1   9   5      183.03      192.99     12.70 o
   2   9   5       37.88       41.17     14.17 o
   3   9   5       51.53       48.84     18.71 o
   4   9   5       10.57        5.36     17.72 o
   5   9   5       66.53       22.26     26.45 o
   6   9   5       31.95       24.45     40.02 o
   7   9   5       30.18       39.67     40.93 o
   8   9   5        1.89       -6.69     28.42 o
   9   9   5        8.75       22.02     27.82 o
  10   9   5       12.85       18.21     33.85 o
  11   9   5       21.23       30.19     39.50 o
  12   9   5       33.06       55.65     42.49 o
  13   9   5       17.80       44.99     54.35 o
  14   9   5       15.93       53.18     82.49 o
   1  10   5       52.00       68.30     12.89 o
   2  10   5      192.86      194.44     14.88 o
   3  10   5       67.07       58.39     17.42 o
   4  10   5       50.74       51.49     19.83 o
   5  10   5       33.55       25.47     38.08 o
   6  10   5      178.82      167.51     29.53 o
   7  10   5       50.13       26.48     38.78 o
   8  10   5      103.31      109.47     37.28 o
   9  10   5        2.81        7.51     48.73 o
  10  10   5       41.33       57.46     31.88 o
  11  10   5       57.06       84.78     38.50 o
  12  10   5       10.44       19.00     41.13 o
  13  10   5        3.20       -0.36     11.94 o
   0  11   5        1.77       15.05     19.35 o
   1  11   5      110.58      104.91     13.85 o
   2  11   5       39.30       31.89     16.92 o
   3  11   5      259.10      256.83     17.40 o
   4  11   5       28.42       10.19     18.12 o
   5  11   5       70.63       47.99     33.05 o
   6  11   5       37.94       22.51     42.58 o
   7  11   5       20.28       19.64     42.21 o
   8  11   5        8.71       17.25     46.07 o
   9  11   5       30.08       21.60     53.51 o
  10  11   5        6.08        0.87     18.55 o
  11  11   5        1.93       18.68     35.62 o
  12  11   5       14.34       26.37     40.70 o
  13  11   5       41.57       59.37     49.18 o
   1  12   5       14.24       16.83     17.01 o
   2  12   5        3.07       13.95     17.11 o
   3  12   5      112.33      132.97     16.74 o
   4  12   5       55.48       48.93     22.80 o
   5  12   5       35.86       26.35     40.47 o
   6  12   5       76.34       54.71     31.84 o
   7  12   5       22.10       18.84     46.49 o
   8  12   5       91.36       75.68     49.90 o
   9  12   5        6.51       -0.74     17.92 o
  10  12   5       44.86       62.17     39.84 o
  11  12   5       43.70       37.12     40.26 o
  12  12   5       24.14       42.04     42.46 o
  13  12   5        6.51       18.91     50.19 o
   0  13   5      184.80      173.31     22.43 o
   1  13   5       61.67       73.11     18.75 o
   2  13   5      306.96      327.97     19.00 o
   3  13   5      131.53      126.39     19.26 o
   4  13   5       59.39       78.46     17.96 o
   5  13   5       91.23       65.55     32.47 o
   6  13   5       31.02       41.42     45.18 o
   7  13   5       13.16       26.23     35.12 o
   8  13   5       23.72       45.21     39.55 o
   9  13   5        3.56        9.11     50.08 o
  10  13   5        2.00      -11.25     32.17 o
  11  13   5       13.78       30.11     46.13 o
  12  13   5       32.67       66.02     48.09 o
  13  13   5        6.00       19.37     55.48 o
   1  14   5        5.39        8.23     16.68 o
   2  14   5       29.46       29.33     20.04 o
   3  14   5       16.35       31.41     19.62 o
   4  14   5      177.90      165.18     20.70 o
   5  14   5       52.49       54.44     27.53 o
   6  14   5       55.44       38.56     46.00 o
   7  14   5       99.52       86.67     49.71 o
   8  14   5        1.56       -2.47    285.96 o
   9  14   5       25.52       51.70     59.52 o
  10  14   5        8.70       -0.72     41.88 o
  11  14   5       68.44       73.05     49.33 o
  12  14   5       14.13       21.40     52.86 o
  13  14   5        0.89      -14.50    136.71 o
   0  15   5      395.69      380.26     35.12 o
   1  15   5       11.33       11.88     25.07 o
   2  15   5        6.47        4.32     19.72 o
   3  15   5        7.80       -0.30     13.76 o
   4  15   5        8.72        3.68      9.75 o
   5  15   5       23.87       31.54     23.47 o
   6  15   5       20.56       28.96     35.92 o
   7  15   5       18.65       17.25     53.72 o
   8  15   5        2.79       12.53     58.88 o
   9  15   5        0.14      -26.11     66.08 o
  10  15   5        5.18        6.58     48.34 o
  11  15   5        4.69       29.51     50.73 o
  12  15   5       18.90      -13.71     66.65 o
  13  15   5        1.81       33.57     89.12 o
   1  16   5        7.31       18.83     25.49 o
   2  16   5       36.38       57.20     20.90 o
   3  16   5       72.37      107.83     23.57 o
   4  16   5       45.73       45.41     21.49 o
   5  16   5       16.24       23.44     23.14 o
   6  16   5        4.49       -1.69     20.73 o
   7  16   5       18.41       32.22     47.60 o
   8  16   5       51.13       68.41     57.41 o
   9  16   5       60.83       86.85     57.05 o
  10  16   5        6.47        1.11     13.25 o
  11  16   5       18.20       28.51     51.59 o
  12  16   5        5.54       30.78     80.51 o
  13  16   5        0.00        4.01     92.94 o
   0  17   5       36.02       65.42     39.86 o
   1  17   5       28.02       46.50     29.44 o
   2  17   5      120.07      113.46     29.50 o
   3  17   5        1.04       14.84     25.56 o
   4  17   5        9.14       28.22     23.48 o
   5  17   5        8.38       25.82     25.30 o
   6  17   5       95.57      135.23     34.83 o
   7  17   5        2.25       -5.84     28.39 o
   8  17   5        5.67        0.80     53.49 o
   9  17   5       10.36       10.20     52.53 o
  10  17   5       15.58       46.39     68.12 o
  11  17   5       32.72       54.57     49.20 o
  12  17   5        5.24       16.91     76.09 o
  13  17   5        8.42       46.80     90.29 o
   1  18   5       15.33        4.71     17.17 o
   2  18   5        6.99       17.57     29.74 o
   3  18   5       35.97       38.76     31.07 o
   4  18   5       13.25        9.85     13.45 o
   5  18   5       69.43       76.19     28.71 o
   6  18   5       23.74       71.98     36.70 o
   7  18   5        5.03       29.21     39.08 o
   8  18   5       15.82       12.09     38.82 o
   9  18   5       10.26       17.98     54.99 o
  10  18   5        5.18       33.98     75.54 o
  11  18   5       14.85        5.41    227.35 o
  12  18   5        2.17      -16.44     50.60 o
   0  19   5       27.40       26.60     45.60 o
   1  19   5       40.24       39.84     34.51 o
   2  19   5       76.58       87.11     33.68 o
   3  19   5       65.52       93.25     32.76 o
   4  19   5        7.83       13.83     49.23 o
   5  19   5       24.75       35.89     40.05 o
   6  19   5        6.80       15.89     54.99 o
   7  19   5        4.33       12.53     43.85 o
   8  19   5       32.77       32.49     43.03 o
   9  19   5        6.60       13.70     58.81 o
  10  19   5       48.34       75.36     82.20 o
   1  20   5       14.03       29.29     34.72 o
   2  20   5        3.54       -0.79     14.67 o
   3  20   5        4.41       -8.72     22.27 o
   4  20   5       12.43        1.75     16.17 o
   5  20   5        6.63        8.48     22.28 o
   6  20   5       86.00      115.07     41.56 o
   7  20   5       13.07       31.93     48.62 o
   8  20   5       34.55       23.93     47.61 o
   9  20   5       21.65       36.67     48.14 o
  10  20   5       15.50       13.32     87.83 o
   0  21   5       88.57       40.50     50.29 o
   1  21   5       37.93       42.82     37.65 o
   2  21   5        5.99       -1.89     18.72 o
   3  21   5        6.15       19.03     37.68 o
   4  21   5        0.14       -9.46     31.92 o
   5  21   5        1.36       30.90     40.96 o
   6  21   5        9.39        9.65     69.79 o
   7  21   5        7.00       24.67     51.57 o
   8  21   5        4.80       43.35     51.54 o
   9  21   5       19.84       40.95     77.21 o
   1  22   5        7.70      -13.40     40.45 o
   2  22   5       13.53       25.72     39.63 o
   3  22   5       88.82       81.41     41.28 o
   4  22   5       45.82       55.07     45.05 o
   5  22   5        7.11       27.76     43.32 o
   6  22   5       24.87       23.36     75.04 o
   7  22   5        2.95       22.48     75.52 o
   8  22   5       33.22       66.31     83.40 o
   0  23   5       38.30       52.00     64.82 o
   1  23   5        8.06       27.09     42.48 o
   2  23   5       20.85       30.98     46.63 o
   3  23   5       62.20       49.23     44.59 o
   4  23   5        3.12       12.13     47.32 o
   5  23   5       55.03       72.55     50.91 o
   6  23   5       28.24       50.76     72.49 o
   7  23   5        7.28       29.07     68.49 o
   1  24   5        0.46      -12.13     47.04 o
   2  24   5        2.21       13.50     62.68 o
   3  24   5       12.12       26.96     50.60 o
   4  24   5       12.14       -4.99     20.38 o
   5  24   5       44.16       68.93     51.83 o
   6  24   5       26.65       54.50     69.98 o
   0  25   5       50.01       91.38     63.56 o
   1  25   5       13.78       12.74     54.34 o
   2  25   5       21.35       35.31     52.60 o
   3  25   5       22.35       11.36     53.70 o
   4  25   5       14.67       11.38     58.97 o
   5  25   5       25.93       25.55     54.32 o
   1  26   5        1.94       -4.50     33.35 o
   2  26   5        4.61       19.37     81.29 o
   3  26   5        5.79       -0.34     29.41 o
   4  26   5        1.90       23.93     66.24 o
   0  27   5       16.54       45.01     85.84 o
   1  27   5        0.81        9.88     77.67 o
   2  27   5        3.31       35.04     84.05 o
   3  27   5        8.86      -26.62     71.68 o
   4  27   5        0.68        0.00      0.06 o
   0   0   6      345.25      365.54     27.77 o
   2   0   6       82.06       71.21     19.81 o
   4   0   6       26.85       56.01     31.41 o
   6   0   6       40.24       55.17     36.75 o
   8   0   6       29.57       11.01     49.39 o
  10   0   6       40.74       41.48     47.06 o
  12   0   6       44.30       30.45     64.80 o
   1   1   6       12.19       13.61     13.56 o
   2   1   6       26.23       19.14     13.82 o
   3   1   6       24.28       16.88     22.75 o
   4   1   6       53.93       24.25     25.29 o
   5   1   6        9.76       14.86     27.60 o
   6   1   6       28.47       19.41     28.21 o
   7   1   6        5.71       18.05     28.02 o
   8   1   6       34.19       18.79     43.63 o
   9   1   6       18.41       19.04     34.30 o
  10   1   6       12.45        2.99      9.97 o
  11   1   6       26.58       10.48     56.16 o
  12   1   6       32.77       -1.92     34.60 o
  13   1   6        5.38       20.86     66.63 o
   0   2   6       56.12       61.29     19.81 o
   1   2   6      283.93      275.83     13.75 o
   2   2   6      131.30       95.08     14.17 o
   3   2   6        3.75        4.81     24.08 o
   4   2   6        5.62       17.74     31.28 o
   5   2   6       42.05       30.53     24.52 o
   6   2   6        7.21        3.01     33.65 o
   7   2   6       25.30       37.01     31.51 o
   8   2   6       78.00       56.58     29.36 o
   9   2   6        6.22        2.01     24.47 o
  10   2   6        2.01       11.73     50.21 o
  11   2   6       38.66       27.20     43.44 o
  12   2   6        0.96      -20.50     28.70 o
  13   2   6       16.10       31.56     56.77 o
   1   3   6       35.43       29.59     13.80 o
   2   3   6        0.99       -4.95     18.52 o
   3   3   6        9.01        9.51     22.74 o
   4   3   6       37.47       27.60     23.34 o
   5   3   6       25.89       32.65     28.54 o
   6   3   6       47.69       60.80     27.92 o
   7   3   6       38.60       35.46     29.17 o
   8   3   6      120.52      138.26     33.46 o
   9   3   6       74.68       92.17     33.76 o
  10   3   6       27.91       29.10     38.15 o
  11   3   6        1.66       -0.74    108.67 o
  12   3   6       17.21       36.61     43.21 o
  13   3   6        1.73       10.70     52.57 o
   0   4   6      186.58      188.61     20.09 o
   1   4   6      182.60      159.53     12.32 o
   2   4   6       38.00       32.17     14.31 o
   3   4   6      169.63      174.60     18.18 o
   4   4   6       18.96       30.00     27.01 o
   5   4   6       17.01       15.69     24.47 o
   6   4   6       42.48       54.53     27.32 o
   7   4   6       30.83       36.31     25.45 o
   8   4   6       65.71       68.42     34.95 o
   9   4   6       18.56       14.98     36.84 o
  10   4   6        5.64       13.54     41.26 o
  11   4   6        3.51       -5.08     41.86 o
  12   4   6        6.63       -2.15     25.06 o
   1   5   6       18.76       17.48     12.81 o
   2   5   6        3.19        9.32     17.19 o
   3   5   6       96.65       88.89     20.70 o
   4   5   6      102.33      112.15     32.21 o
   5   5   6       44.55       57.06     42.17 o
   6   5   6       34.54       48.63     39.97 o
   7   5   6       43.52       39.10     46.25 o
   8   5   6       73.94       54.94     48.81 o
   9   5   6       13.45       46.95     57.11 o
  10   5   6       11.66       19.09     43.04 o
  11   5   6       10.56       34.36     48.68 o
  12   5   6        0.69        6.43     51.39 o
   0   6   6       53.45       75.76     21.71 o
   1   6   6        8.75       16.83     14.88 o
   2   6   6       38.55       48.99     22.84 o
   3   6   6      153.99      151.98     37.99 o
   4   6   6       93.23      114.95     41.35 o
   5   6   6       18.04        2.50     38.12 o
   6   6   6       68.23       92.63     47.22 o
   7   6   6       77.54       64.33     49.40 o
   8   6   6        5.16       15.97     40.50 o
   9   6   6        1.33        5.73     58.06 o
  10   6   6       56.92       59.30     62.46 o
  11   6   6        8.62       22.92     70.48 o
  12   6   6        7.91       17.31     47.73 o
   1   7   6       20.50       20.89     14.89 o
   2   7   6       87.02       81.34     18.11 o
   3   7   6        0.63      -11.40     29.92 o
   4   7   6       43.46       40.75     32.82 o
   5   7   6        9.21       21.74     43.30 o
   6   7   6       85.73      115.41     36.90 o
   7   7   6        2.28       25.98     40.40 o
   8   7   6       14.01        5.67     49.43 o
   9   7   6        2.00        1.58     54.96 o
  10   7   6       11.88       19.75     65.61 o
  11   7   6       27.42       35.34     71.38 o
  12   7   6        5.35       49.17     76.62 o
   0   8   6       81.61       83.06     22.66 o
   1   8   6       38.89       45.26     18.67 o
   2   8   6       26.90       41.67     19.85 o
   3   8   6       71.36       73.56     39.15 o
   4   8   6       68.93       58.14     44.99 o
   5   8   6       39.75       25.41     43.98 o
   6   8   6       47.22       63.67     48.30 o
   7   8   6        6.36        8.77     48.19 o
   8   8   6       16.53       40.25     57.34 o
   9   8   6       19.42       21.71     49.43 o
  10   8   6       23.88       41.20     66.06 o
  11   8   6        2.66       41.29     73.83 o
  12   8   6       24.21       39.50     79.23 o
   1   9   6       16.94        9.51      9.57 o
   2   9   6       27.87       28.26     23.84 o
   3   9   6        8.89        2.92      8.47 o
   4   9   6        9.32        6.32     36.07 o
   5   9   6      106.73       76.56     39.13 o
   6   9   6       26.42       18.49     50.67 o
   7   9   6        0.34       -3.50     62.02 o
   8   9   6        1.14       12.02     58.96 o
   9   9   6       46.85       49.84     49.63 o
  10   9   6       30.52       60.49     65.89 o
  11   9   6       20.17       52.27     76.02 o
  12   9   6        3.01       36.98     82.31 o
   0  10   6      163.41      189.74     24.22 o
   1  10   6       31.99       39.47     20.83 o
   2  10   6       91.74       81.01     27.22 o
   3  10   6       13.98        8.98     28.27 o
   4  10   6       36.81       16.30     46.12 o
   5  10   6       25.25       23.48     50.23 o
   6  10   6      122.05       90.03     41.10 o
   7  10   6        1.42       21.26     52.46 o
   8  10   6       18.54       47.44     51.97 o
   9  10   6        3.67       17.71     58.69 o
  10  10   6        7.00       21.83     62.40 o
  11  10   6       31.65       93.73     77.25 o
   1  11   6       16.30       27.74     25.93 o
   2  11   6        0.66        4.10     28.63 o
   3  11   6       37.98       34.32     26.53 o
   4  11   6       13.40       10.26     31.43 o
   5  11   6        8.01       -8.06    140.22 o
   6  11   6       17.23       39.85     49.19 o
   7  11   6      112.46      133.48     42.76 o
   8  11   6       13.71       25.35     46.98 o
   9  11   6       80.56      104.97     66.69 o
  10  11   6       26.49       67.81     61.03 o
  11  11   6       14.64       32.48     78.72 o
   0  12   6       68.81       86.83     26.85 o
   1  12   6       46.58       56.86     26.56 o
   2  12   6       18.85       25.62     27.52 o
   3  12   6       55.64       75.30     30.19 o
   4  12   6       21.41       18.56     29.29 o
   5  12   6        0.42       -8.08     73.30 o
   6  12   6       14.69        3.97     56.68 o
   7  12   6       33.69       27.91     53.08 o
   8  12   6        6.34       13.76     56.76 o
   9  12   6        9.39       30.10     70.93 o
  10  12   6        2.69       -8.18    251.92 o
  11  12   6        0.45        6.55     80.96 o
   1  13   6       33.15       42.62     29.75 o
   2  13   6       84.78       95.08     29.21 o
   3  13   6       58.73       54.87     33.71 o
   4  13   6       19.29        4.37     16.76 o
   5  13   6       45.72       44.69     35.25 o
   6  13   6       23.43       21.59     56.98 o
   7  13   6        9.45       37.76     61.76 o
   8  13   6       19.15       28.20     64.99 o
   9  13   6       10.27       12.40     73.64 o
  10  13   6       55.94       47.44     58.61 o
   0  14   6        5.68       17.03     41.14 o
   1  14   6       30.04       37.48     32.63 o
   2  14   6       31.21       28.13     32.87 o
   3  14   6        1.57        3.35     39.69 o
   4  14   6       82.65       52.21     37.10 o
   5  14   6        8.77       20.51     37.75 o
   6  14   6      109.24      164.71     37.91 o
   7  14   6        6.88       19.72     65.90 o
   8  14   6        0.81        8.62     70.25 o
   9  14   6        1.20        2.42     74.61 o
  10  14   6        0.18        6.70     63.15 o
   1  15   6        3.07        5.76     44.76 o
   2  15   6       15.82       35.51     35.33 o
   3  15   6       27.59       40.48     34.56 o
   4  15   6        0.58       -8.28     53.63 o
   5  15   6        3.21        2.78     10.47 o
   6  15   6      153.75      176.75     37.04 o
   7  15   6        1.30       -5.99     29.37 o
   8  15   6        5.82       16.86     73.29 o
   9  15   6        1.18       17.12     75.94 o
   0  16   6       35.21       26.90     46.47 o
   1  16   6       21.16       14.54     49.48 o
   2  16   6       13.74       32.12     47.60 o
   3  16   6       52.98       74.04     35.63 o
   4  16   6        0.51      -11.52     57.76 o
   5  16   6       24.42       32.21     40.29 o
   6  16   6        5.20       20.56     39.31 o
   7  16   6        2.72       -2.22     14.01 o
   8  16   6        1.19       25.86     75.74 o
   9  16   6        0.61       30.29     76.89 o
   1  17   6        2.64        3.37     53.70 o
   2  17   6       55.77       62.37     53.96 o
   3  17   6       24.53       31.54     38.87 o
   4  17   6       38.41       33.18     40.40 o
   5  17   6       26.71       44.75     43.37 o
   6  17   6        9.55       16.46     41.48 o
   7  17   6        9.68       12.72     31.16 o
   8  17   6       13.48        9.15     55.41 o
   0  18   6       32.10       33.11     55.28 o
   1  18   6        9.78       31.08     52.83 o
   2  18   6       24.84       31.64     56.39 o
   3  18   6       27.35       37.21     54.77 o
   4  18   6        1.45        0.34     50.70 o
   5  18   6        3.27        0.50      9.89 o
   6  18   6        1.74       -1.76     45.65 o
   7  18   6       14.58        0.46     67.98 o
   8  18   6        0.85       -8.90     31.82 o
   9  18   6        2.54      -11.01     80.99 o
   1  19   6        3.33       13.97     58.30 o
   2  19   6        0.88        4.59     60.36 o
   3  19   6       47.81       34.50     66.08 o
   4  19   6       22.48       18.77     66.25 o
   5  19   6        0.19       14.09     50.07 o
   6  19   6        3.07      -12.41     50.30 o
   7  19   6        0.75       -2.17     46.30 o
   8  19   6        9.51       19.49    205.19 o
   0  20   6       25.31       21.14     62.93 o
   1  20   6        3.01        6.04     66.19 o
   2  20   6       22.68       22.16     67.28 o
   3  20   6       22.38       15.57     61.86 o
   4  20   6        3.32       22.57     63.66 o
   5  20   6        6.64       -2.19     66.10 o
   6  20   6       13.82       36.54     52.17 o
   7  20   6        5.19       23.08     78.91 o
   1  21   6        4.09       41.64     67.52 o
   2  21   6        4.50      -27.67     30.26 o
   3  21   6       14.45       23.76     75.09 o
   4  21   6       23.95       45.24     78.08 o
   5  21   6       46.74      100.23     79.67 o
   6  21   6        6.55        0.88     78.90 o
   7  21   6        4.42        2.56     78.73 o
   0  22   6       24.99        1.01     68.46 o
   1  22   6        7.87       49.14     69.37 o
   2  22   6        7.97        7.08     69.03 o
   3  22   6        4.16        0.44     71.14 o
   4  22   6       11.24       25.69     73.33 o
   5  22   6       18.22       21.34     85.98 o
   6  22   6       22.12       29.97     79.22 o
   1  23   6        2.00      -23.83     78.29 o
   2  23   6        1.93       13.05     78.23 o
   3  23   6       24.71       -6.15    106.74 o
   4  23   6        9.78       16.40     90.67 o
   5  23   6        3.14       -8.13     36.96 o
   1  24   6        9.89      -15.43    635.68 o
   2  24   6        5.72       -0.41     11.23 o
   3  24   6       29.50      -28.97     49.03 o
   2   0   7        8.53       32.50     43.26 o
   4   0   7       24.99        7.90     50.13 o
   6   0   7        0.54      -20.35     30.33 o
   8   0   7       38.07       37.80     66.50 o
  10   0   7       50.12       42.45     78.58 o
   0   1   7       57.30       74.84     40.05 o
   1   1   7        2.08       18.88     29.59 o
   2   1   7       85.12       80.78     28.78 o
   3   1   7       19.13       25.17     32.43 o
   4   1   7        1.52       -0.41      4.02 o
   5   1   7       25.57       36.63     33.95 o
   6   1   7       13.23       -0.54      9.33 o
   7   1   7        6.82        3.31     56.06 o
   8   1   7        3.71       11.55     47.35 o
   9   1   7        0.87       -6.57     20.10 o
  10   1   7        2.70        3.15     18.79 o
   1   2   7        5.32       22.47     29.51 o
   2   2   7       16.05       29.72     31.01 o
   3   2   7       33.56       32.41     31.57 o
   4   2   7      102.97      103.97     30.69 o
   5   2   7       24.23       10.69     21.70 o
   6   2   7       10.96       14.91     38.86 o
   7   2   7        9.68       23.74     37.89 o
   8   2   7        9.55       -3.03     10.48 o
   9   2   7       17.21        1.10     14.80 o
  10   2   7        1.00       22.07     45.98 o
   0   3   7       16.46        8.61     42.02 o
   1   3   7       28.20       37.87     29.41 o
   2   3   7        1.85       -7.12     24.46 o
   3   3   7       12.75       14.21     32.26 o
   4   3   7       20.09       33.43     35.79 o
   5   3   7       10.19       13.42     34.55 o
   6   3   7        0.73       16.94     37.29 o
   7   3   7        0.21        0.48     15.49 o
   8   3   7       13.32        0.22     10.34 o
   9   3   7       12.95       35.58     42.90 o
  10   3   7        1.09       10.11     32.76 o
   1   4   7        3.01       -0.34     17.17 o
   2   4   7       26.55       27.87     31.70 o
   3   4   7       96.46       99.38     33.61 o
   4   4   7       54.23       48.17     36.34 o
   5   4   7       30.51       54.31     36.78 o
   6   4   7       19.73       19.49     35.52 o
   7   4   7        9.84       14.94     36.04 o
   8   4   7       11.72       11.93     42.75 o
   9   4   7        2.41        3.99     22.46 o
  10   4   7        0.68       -0.71     13.50 o
   0   5   7       56.85       64.19     43.42 o
   1   5   7        3.24       18.67     30.75 o
   2   5   7       65.56       59.96     32.08 o
   3   5   7       10.91       15.49     44.73 o
   4   5   7        5.99        3.71     43.23 o
   5   5   7       16.53       21.12     54.38 o
   6   5   7        6.15       14.40     37.01 o
   7   5   7       11.81       17.47     37.95 o
   8   5   7       12.01       22.42     58.49 o
   9   5   7        4.43       16.55     72.24 o
  10   5   7        5.46        8.72     48.68 o
   1   6   7        0.47        8.04     30.06 o
   2   6   7        0.76       -5.24     32.45 o
   3   6   7        7.49       21.79     34.04 o
   4   6   7       28.44       32.74     36.06 o
   5   6   7       30.81       41.29     40.73 o
   6   6   7       15.18        3.65     10.51 o
   7   6   7        2.78        3.03     57.54 o
   8   6   7        0.98        7.18     50.30 o
   9   6   7        7.97       18.11     44.64 o
  10   6   7        2.17       19.48     56.44 o
   0   7   7        3.74       23.52     44.55 o
   1   7   7       10.46       23.94     47.83 o
   2   7   7       32.91       33.10     33.39 o
   3   7   7       12.25       19.06     34.84 o
   4   7   7       15.24       33.41     36.98 o
   5   7   7       58.37       84.18     40.06 o
   6   7   7       42.81       57.76     44.26 o
   7   7   7        9.66        1.16      8.11 o
   8   7   7       52.38       66.84     49.90 o
   9   7   7        8.58       24.99     45.52 o
  10   7   7        2.88       33.37     75.62 o
   1   8   7       16.41       20.44     49.15 o
   2   8   7       10.48       13.86     34.94 o
   3   8   7       44.78       45.64     33.57 o
   4   8   7        5.95        9.97     46.86 o
   5   8   7        8.52       13.09     50.84 o
   6   8   7       40.35       24.07     66.16 o
   7   8   7       19.18       -0.76      3.58 o
   8   8   7        5.13       22.40     48.49 o
   9   8   7       11.21       23.15     49.74 o
   0   9   7        1.20        0.06     50.18 o
   1   9   7        5.27        4.88    187.70 o
   2   9   7        1.85       -1.92     19.55 o
   3   9   7        3.40        5.28     48.18 o
   4   9   7        4.23       11.51     51.13 o
   5   9   7        1.94       -7.74     56.64 o
   6   9   7       18.80       26.41     67.18 o
   7   9   7        6.73      -13.68     56.41 o
   8   9   7        2.93       -2.03     77.55 o
   9   9   7        5.45        5.56     68.89 o
   1  10   7        1.28      -11.67     49.34 o
   2  10   7       11.04       17.77     48.92 o
   3  10   7       13.31       21.57     56.11 o
   4  10   7       13.50       16.49     51.28 o
   5  10   7       27.76       59.35     60.51 o
   6  10   7       50.68       89.56     66.95 o
   7  10   7       18.81        9.01   1061.23 o
   8  10   7       55.27       69.01     79.49 o
   9  10   7        7.70       22.22     71.77 o
   0  11   7       54.88       70.82     53.11 o
   1  11   7        9.74        6.34     50.48 o
   2  11   7        0.46        6.51     51.15 o
   3  11   7       25.10       41.77     60.58 o
   4  11   7       40.40       51.44     56.96 o
   5  11   7       43.45       54.68     65.31 o
   6  11   7       47.48       46.49     65.44 o
   7  11   7        7.71       39.19     76.41 o
   8  11   7        0.13        1.95     83.08 o
   1  12   7        5.55       20.12     53.45 o
   2  12   7        2.97       10.91     52.60 o
   3  12   7       24.24       21.65     63.23 o
   4  12   7        2.78      -30.46     61.87 o
   5  12   7       14.30      -11.49     53.44 o
   6  12   7        6.72       24.65     65.45 o
   7  12   7        9.24       17.46     78.69 o
   8  12   7       57.25      105.33     85.73 o
   1  13   7       16.11       13.66     55.13 o
   2  13   7        3.15       -2.58     74.41 o
   3  13   7       16.24       17.02     66.71 o
   4  13   7       28.71       26.25     66.89 o
   5  13   7       15.70       18.57     72.53 o
   6  13   7       30.13       32.86     66.61 o
   7  13   7        4.14       31.68     56.80 o
   2  14   7        2.25        5.95     58.27 o
   3  14   7        1.13        9.60    118.10 o
   4  14   7        1.58       38.05     71.12 o
   5  14   7       17.93       13.34     76.42 o
   6  14   7       46.52       45.58     68.99 o
   7  14   7       16.58       24.61     77.41 o
   8  14   7       14.09       22.38     82.26 o
   2  15   7       41.31       40.84     60.66 o
   3  15   7       10.42       -1.60     14.19 o
   4  15   7        3.56        1.14     74.52 o
   5  15   7        0.96       12.57     80.37 o
   6  15   7       27.69       24.73     72.52 o
   8  15   7        0.88      -18.17     86.99 o
   3  16   7        1.86        1.03     77.14 o
   4  16   7        0.57        7.55     75.69 o
   5  16   7        4.78       13.44     83.83 o
   6  16   7        2.71       19.98     80.42 o
   4  17   7       21.42       16.99     75.08 o
   5  17   7       21.86       45.71     86.16 o
   4   0   8        3.32       18.51     71.10 o
   6   0   8        0.70        7.57     69.16 o
   4   1   8       49.20       77.74     50.47 o
   5   1   8        1.80       24.02     47.03 o
   6   1   8        4.90        3.57     58.19 o
   7   1   8        3.84        6.47     55.47 o
   4   2   8        3.82       21.89     64.04 o
   5   2   8        4.17        0.09      5.02 o
   6   2   8        7.91       -6.73     32.89 o
   7   2   8        0.44      -10.05     54.87 o
   4   3   8       26.43       25.28     51.30 o
   5   3   8        6.91       24.29     49.58 o
   6   3   8        4.95       -2.70     21.91 o
   7   3   8        2.10       26.29     55.83 o
   4   4   8       18.17       33.34     73.60 o
   5   4   8        0.89        1.43     11.32 o
   6   4   8        2.61        4.71     61.91 o
   7   4   8        8.12        7.83     72.67 o
   3   5   8        4.26      -17.39     97.89 o
   4   5   8        7.44       26.11     74.62 o
   5   5   8       12.37        2.97      6.68 o
   6   5   8        5.17       15.07     55.72 o
   7   5   8        6.74       30.81     63.66 o
   3   6   8        3.01        4.55     66.86 o
   4   6   8       10.00       28.50     76.19 o
   5   6   8       11.43        7.08     51.37 o
   6   6   8        0.78       -1.20     14.93 o
   7   6   8        0.94      -33.62     54.75 o
   3   7   8        5.59        3.65     67.49 o
   4   7   8       13.50       -1.61     13.52 o
   5   7   8        2.75      -11.36     25.83 o
   6   7   8        1.27        5.74    152.72 o
   7   7   8        0.36       12.86    208.10 o
   3   8   8        7.97       42.78     69.07 o
   4   8   8       21.07        7.44     78.88 o
   5   8   8       58.42       78.27     54.66 o
   6   8   8       10.30       37.13     58.77 o
   7   8   8        3.98       -6.43     24.27 o
   3   9   8        2.88        4.95     70.39 o
   4   9   8       11.34       15.12     81.99 o
   5   9   8       30.75       66.45     80.74 o
   6   9   8        4.64       20.99     61.60 o
   3  10   8        1.51        9.50     75.00 o
   4  10   8        3.01      -14.37     99.83 o
   5  10   8       21.46       22.64     85.74 o
   3  11   8       20.38       23.21     80.73 o
   4  11   8        8.50       25.34     89.15 o
   5  11   8        2.17      -14.94     72.93 o
   3  12   8        4.42       19.92     86.42 o
   4  12   8        7.26       11.87     92.78 o
   4  13   8        5.10       -5.19    105.61 o
 
